# Supplementary material for: Differential roles of glucosinolates and camalexin at different stages of Agrobacterium‐mediated transformation
Source: Mol Plant Pathol. 2018 Apr 23;19(8):1956–70. doi: 10.1111/mpp.12672 (PMC6638096; doi:10.1111/mpp.12672)
Supplement: Supplementary file 12 — Datasheet S1 The Arabidopsis gene list of Agrobacterium‐responsive genes in shoots and roots at 2 and 24 h post‐infection (hpi). [file MPP-19-1956-s012.xlsx]

## Sheet: Summary
The Arabidopsis Col-0 gene list of the Agrobacterium C58-responsive genes in shoots and roots for 2 and 24 hpi.
The chips were normalized with MAS5.0 algorithm by GeneSpring software (Agilent Technologies) for 3 independent experiments.
All genes passed the following criteria:
	1. All 3 biological repeats in any 1 out of 2 conditions (mock and C58 infection) have flags in [Present].
	2. All 3 biological repeats in any 1 out of 2 conditions have values with an intensity higher than the background value (value > 75).
	3. Gene expression with siginificant 2 fold change between mock and C58 infection, and the value are corrected for multiple testing with false discovery rate from Benjamini-Hochberg(FDR p < 0.05).
The pathways and descriptions are based on Mapman software (http://mapman.gabipd.org/mapman, Version 3.5.1, November, 2010).

## Sheet: Shoot at 2 hpi
AGI	Pathway	Description	Fold change	Signal mock	Signal C58
AT1G08250	amino acid metabolism.synthesis.aromatic aa.phenylalanine.arogenate dehydratase / prephenate dehydratase	Symbols: ADT6 | ADT6 (arogenate dehydratase 6); arogenate dehydratase/ prephenate dehydratase	0.465679	211.689	99.3824
AT3G45970	cell wall.modification	Symbols: ATEXLA1, EXPL1, ATEXPL1, ATHEXP BETA 2.1 | ATEXLA1 (ARABIDOPSIS THALIANA EXPANSIN-LIKE A1)	2.53166	444.737	1127.27
AT4G38400	cell wall.modification	Symbols: ATEXLA2, EXPL2, ATEXPL2, ATHEXP BETA 2.2 | ATEXLA2 (ARABIDOPSIS THALIANA EXPANSIN-LIKE A2)	2.37988	168.808	396.774
AT1G10550	cell wall.modification	Symbols: XTH33, XET | XTH33; hydrolase, acting on glycosyl bonds / hydrolase, hydrolyzing O-glycosyl compounds / xyloglucan:xyloglucosyl transferase	2.04622	108.955	226.307
AT4G19170	hormone metabolism.abscisic acid.synthesis-degradation.synthesis.9-cis-epoxycarotenoid dioxygenase	Symbols: NCED4 | NCED4 (NINE-CIS-EPOXYCAROTENOID DIOXYGENASE 4)	0.490598	526.819	256.541
AT4G29740	hormone metabolism.cytokinin.synthesis-degradation	Symbols: CKX4, ATCKX4 | CKX4 (CYTOKININ OXIDASE 4); amine oxidase/ cytokinin dehydrogenase	2.24495	114.347	259.986
AT2G19800	minor CHO metabolism.myo-inositol.myo inositol oxygenases	Symbols: MIOX2 | MIOX2 (MYO-INOSITOL OXYGENASE 2); inositol oxygenase	2.24637	406.318	901.018
AT1G70290	minor CHO metabolism.trehalose.potential TPS/TPP	Symbols: ATTPS8, TPS8, ATTPSC | ATTPS8; alpha,alpha-trehalose-phosphate synthase (UDP-forming)/ transferase, transferring glycosyl groups / trehalose-phosphatase	2.19691	548.62	1192.49
AT3G17790	misc.acid and other phosphatases	Symbols: ATACP5, ATPAP17, PAP17 | PAP17; acid phosphatase/ phosphatase/ protein serine/threonine phosphatase	0.352157	823.71	294.695
AT5G15120	not assigned.unknown	unknown protein	4.87416	122.948	594.37
AT5G39890	not assigned.unknown	unknown protein	3.22206	114.417	367.223
AT3G45210	not assigned.unknown	unknown protein	0.401881	312.1	126.429
AT1G79110	protein.degradation.ubiquitin.E3.RING	protein binding / zinc ion binding	0.373851	371.158	139.482
AT4G39830	redox.ascorbate and glutathione.ascorbate	L-ascorbate oxidase, putative	2.81539	46.8769	130.749
AT2G28550	RNA.regulation of transcription.AP2/EREBP, APETALA2/Ethylene-responsive element binding protein family	Symbols: RAP2.7, TOE1 | RAP2.7 (RELATED TO AP2.7); DNA binding / transcription factor	0.470514	372.651	175.065
AT3G02550	RNA.regulation of transcription.AS2,Lateral Organ Boundaries Gene Family	Symbols: LBD41 | LBD41 (LOB DOMAIN-CONTAINING PROTEIN 41)	2.92526	596.009	1742.95
AT3G58120	RNA.regulation of transcription.bZIP transcription factor family	Symbols: ATBZIP61, BZIP61 | BZIP61; DNA binding / transcription activator/ transcription factor	2.37809	231.136	551.619
AT4G08950	signalling.in sugar and nutrient physiology	Symbols: EXO | EXO (EXORDIUM)	3.13436	3433.76	10793.4
AT1G35140	signalling.in sugar and nutrient physiology	Symbols: PHI-1, EXL7 | PHI-1 (PHOSPHATE-INDUCED 1)	3.59346	876.131	3055.97
AT4G10270	stress.abiotic.touch/wounding	wound-responsive family protein	2.97475	207.571	617.674
AT1G61100	stress.biotic.PR-proteins	disease resistance protein (TIR class), putative	2.17138	279.656	610.639
AT3G55130	transport.ABC transporters and multidrug resistance systems	Symbols: ATWBC19 | ATWBC19 (White-Brown Complex homolog 19); ATPase, coupled to transmembrane movement of substances	0.449755	617.986	279.569
AT3G47420	transport.membrane system unknown	glycerol-3-phosphate transporter, putative / glycerol 3-phosphate permease, putative	0.433637	226.585	98.5817
AT1G64220	transport.metabolite transporters at the mitochondrial membrane	Symbols: TOM7-2 | TOM7-2 (TRANSLOCASE OF OUTER MEMBRANE 7 KDA SUBUNIT 2); P-P-bond-hydrolysis-driven protein transmembrane transporter	2.06352	101.16	208.985
AT1G11260	transport.sugars	Symbols: STP1, ATSTP1 | STP1 (SUGAR TRANSPORTER 1); carbohydrate transmembrane transporter/ sugar:hydrogen symporter	2.26557	506.079	1145.79

## Sheet: Root at 2 hpi
AGI	Pathway	Description	Fold change	Signal mock	Signal C58
AT2G24850	amino acid metabolism.synthesis.aromatic aa.tyrosine.tyrosine transaminase	Symbols: TAT3, TAT | TAT3 (TYROSINE AMINOTRANSFERASE 3); L-tyrosine:2-oxoglutarate aminotransferase/ transaminase	6.882	135.558	919.14
AT2G20520	cell wall.cell wall proteins.AGPs.AGP	Symbols: FLA6 | FLA6 (FASCICLIN-LIKE ARABINOGALACTAN 6)	3.48007	117.818	410.91
AT2G20750	cell wall.modification	Symbols: ATEXPB1, EXPB1, ATHEXP BETA 1.5 | ATEXPB1 (ARABIDOPSIS THALIANA EXPANSIN B1)	0.451307	502.048	222.553
AT2G38760	cell.organisation	Symbols: ANNAT3 | ANNAT3 (ANNEXIN ARABIDOPSIS 3); calcium ion binding / calcium-dependent phospholipid binding	3.76913	449.116	1712
AT2G38750	cell.organisation	Symbols: ANNAT4 | ANNAT4 (ANNEXIN ARABIDOPSIS 4); calcium ion binding / calcium-dependent phospholipid binding	4.867	707.638	3552.03
AT5G10230	cell.organisation	Symbols: ANNAT7, ANN7 | ANNAT7 (ANNEXIN ARABIDOPSIS 7); calcium ion binding / calcium-dependent phospholipid binding	2.18629	237.68	521.664
AT4G28040	development.unspecified	nodulin MtN21 family protein	0.455542	983.034	449.756
AT1G01070	development.unspecified	nodulin MtN21 family protein	0.409098	247.487	102.237
AT3G16690	development.unspecified	nodulin MtN3 family protein	3.14525	781.937	2425.16
AT2G22860	development.unspecified	Symbols: ATPSK2 | ATPSK2 (PHYTOSULFOKINE 2 PRECURSOR); growth factor	2.83364	74.4045	207.89
AT4G31320	hormone metabolism.auxin.induced-regulated-responsive-activated	auxin-responsive protein, putative / small auxin up RNA (SAUR_C)	0.454326	1148.82	523.251
AT5G24140	hormone metabolism.brassinosteroid.synthesis-degradation.sterols.other	Symbols: SQP2 | SQP2; FAD binding / oxidoreductase/ squalene monooxygenase	4.03725	133.355	548.157
AT5G19040	hormone metabolism.cytokinin.synthesis-degradation	Symbols: ATIPT5, IPT5 | IPT5; ATP binding / tRNA isopentenyltransferase/ transferase, transferring alkyl or aryl (other than methyl) groups	0.304672	316.087	97.6209
AT4G29740	hormone metabolism.cytokinin.synthesis-degradation	Symbols: CKX4, ATCKX4 | CKX4 (CYTOKININ OXIDASE 4); amine oxidase/ cytokinin dehydrogenase	2.16133	541.554	1172.28
AT4G26200	hormone metabolism.ethylene.synthesis-degradation.1-aminocyclopropane-1-carboxylate synthase	Symbols: ACS7, ATACS7 | ACS7; 1-aminocyclopropane-1-carboxylate synthase	4.05748	165.329	676.02
AT3G45080/AT3G45070	lipid metabolism.'exotics'(steroids, squalene etc)	sulfotransferase family protein	3.87702	250.182	937.142
AT1G13420	lipid metabolism.'exotics'(steroids, squalene etc)	Symbols: ATST4B, ST4B | ST4B (SULFOTRANSFERASE 4B); brassinosteroid sulfotransferase/ sulfotransferase	9.71709	660.394	6309.2
AT1G75960	lipid metabolism.FA synthesis and FA elongation.acyl coa ligase	AMP-binding protein, putative	2.85122	35.5151	100.74
AT5G41080	lipid metabolism.lipid degradation.lysophospholipases.glycerophosphodiester phosphodiesterase	glycerophosphoryl diester phosphodiesterase family protein	2.01856	416.65	840.022
AT5G62420	minor CHO metabolism.others	aldo/keto reductase family protein	2.26862	90.2767	206.954
AT1G66800	misc.alcohol dehydrogenases.cinnamyl alcohol dehydrogenase	cinnamyl-alcohol dehydrogenase family / CAD family	2.91795	554.499	1672.27
AT5G08250	misc.cytochrome P450	cytochrome P450family protein	2.51635	50.1494	125.021
AT5G42580	misc.cytochrome P450	Symbols: CYP705A12 | CYP705A12; electron carrier/ heme binding / iron ion binding / monooxygenase/ oxygen binding	5.53775	112.298	614.858
AT3G20940	misc.cytochrome P450	Symbols: CYP705A30| CYP705A30; electron carrier/ heme binding / iron ion binding / monooxygenase/ oxygen binding	2.95725	76.6741	237.621
AT5G47990	misc.cytochrome P450	Symbols: CYP705A5, THAD, THAD1 | CYP705A5; oxygen binding / thalian-diol desaturase	2.65988	3506.85	9272.62
AT5G36140	misc.cytochrome P450	Symbols: CYP716A2 | CYP716A2; electron carrier/ heme binding / iron ion binding / monooxygenase	2.53255	69.233	180.836
AT5G42590	misc.cytochrome P450	Symbols: CYP71A16 | CYP71A16; electron carrier/ heme binding / iron ion binding / monooxygenase/ oxygen binding	5.64891	411.171	2205.42
AT2G25160	misc.cytochrome P450	Symbols: CYP82F1 | CYP82F1; electron carrier/ heme binding / iron ion binding / monooxygenase/ oxygen binding	8.13082	349.131	2861.45
AT2G19060	misc.GDSL-motif lipase	GDSL-motif lipase/hydrolase family protein	2.06863	403.329	842.779
AT2G03980	misc.GDSL-motif lipase	GDSL-motif lipase/hydrolase family protein	2.05837	77.6795	159.844
AT2G31550/AT2G31540	misc.GDSL-motif lipase	GDSL-motif lipase/hydrolase family protein	2.04811	49.9967	102.48
AT1G78340	misc.glutathione S transferases	Symbols: ATGSTU22 | ATGSTU22 (GLUTATHIONE S-TRANSFERASE TAU 22); glutathione transferase	0.443263	1824.45	817.307
AT1G17190	misc.glutathione S transferases	Symbols: ATGSTU26, GSTU26 | ATGSTU26 (ARABIDOPSIS THALIANA GLUTATHIONE S-TRANSFERASE TAU 26); glutathione transferase	2.61397	2002.8	5316.44
AT4G20840/AT4G20830	misc.nitrilases, *nitrile lyases, berberine bridge enzymes, reticuline oxidases, troponine reductases	FAD-binding domain-containing protein	2.01961	1012.34	2041.39
AT3G01190	misc.peroxidases	peroxidase 27 (PER27) (P27) (PRXR7)	0.431007	11325.6	4882.46
AT3G29250	misc.short chain dehydrogenase/reductase (SDR)	copper ion binding / oxidoreductase	2.87785	2862.79	8516.23
AT3G51680	misc.short chain dehydrogenase/reductase (SDR)	short-chain dehydrogenase/reductase (SDR) family protein	2.1944	179.679	395.742
AT1G64590	misc.short chain dehydrogenase/reductase (SDR)	short-chain dehydrogenase/reductase (SDR) family protein	2.16331	688.588	1492.23
AT4G23420/AT4G23430	misc.short chain dehydrogenase/reductase (SDR)	short-chain dehydrogenase/reductase (SDR) family protein	2.006	1507.75	3051.61
AT3G46700	misc.UDP glucosyl and glucoronyl transferases	UDP-glycosyltransferase/ transferase, transferring glycosyl groups	2.71553	406.415	1121.8
AT5G19110	not assigned.no ontology	extracellular dermal glycoprotein-related / EDGP-related	3.97117	386.473	1539.9
AT5G02230	not assigned.no ontology	haloacid dehalogenase-like hydrolase family protein	2.0485	1193.07	2440.48
AT4G36610	not assigned.no ontology	hydrolase, alpha/beta fold family protein	2.39283	698.039	1658.59
AT2G17660	not assigned.no ontology	nitrate-responsive NOI protein, putative	6.17347	19.5426	125.665
AT3G29635	not assigned.no ontology	transferase family protein	2.36331	73.8833	173.521
AT4G03610	not assigned.no ontology	unknown protein	2.45736	205.643	496.347
AT1G49030	not assigned.no ontology	unknown protein	0.211865	307.681	65.5594
AT2G02630	not assigned.no ontology.DC1 domain containing protein	DC1 domain-containing protein	0.465433	121.428	55.0438
AT5G11420	not assigned.unknown	FUNCTIONS IN: molecular_function unknown; INVOLVED IN: biological_process unknown; LOCATED IN: cell wall, plant-type cell wall; EXPRESSED IN: 23 plant structures; EXPRESSED DURING: 13 growth stages; CONTAINS InterPro DOMAIN/s: Protein of unknown function DUF642 (InterPro:IPR006946), Galactose-binding like (InterPro:IPR008979); BEST Arabidopsis thaliana protein match is: unknown protein (TAIR:AT5G…	2.94602	291.541	866.214
AT3G59900	not assigned.unknown	Symbols: ARGOS | ARGOS (AUXIN-REGULATED GENE INVOLVED IN ORGAN SIZE)	5.24894	135.362	687.061
AT5G13220	not assigned.unknown	Symbols: JAZ10, TIFY9, JAS1 | JAZ10(JASMONATE-ZIM-DOMAIN PROTEIN 10)	3.48303	94.7591	333.101
AT3G55720	not assigned.unknown	unknown protein	4.28108	52.6186	223.712
AT2G34610	not assigned.unknown	unknown protein	3.13416	176.273	553.445
AT2G44230	not assigned.unknown	unknown protein	2.48224	148.225	368.526
AT1G28100	not assigned.unknown	unknown protein	2.44798	288.128	708.783
AT3G07350	not assigned.unknown	unknown protein	2.25399	333.476	753.184
AT5G60630	not assigned.unknown	unknown protein	2.0821	118.464	245.629
AT3G47210	not assigned.unknown	unknown protein	0.47876	533.67	256.403
AT2G24100	not assigned.unknown	unknown protein	0.450398	189.737	86.0714
AT1G07690	not assigned.unknown	unknown protein	0.265705	141.917	35.6493
AT2G25150	polyamine metabolism	transferase family protein	14.664	34.2346	513.466
AT4G16640	protein.degradation.metalloprotease	matrix metalloproteinase, putative	2.57626	47.2128	119.233
AT2G35770	protein.degradation.serine protease	Symbols: scpl28 | scpl28 (serine carboxypeptidase-like 28); serine-type carboxypeptidase	2.03091	342.256	688.441
AT4G37610	protein.degradation.ubiquitin.E3.BTB/POZ Cullin3.BTB/POZ	Symbols: BT5 | BT5 (BTB AND TAZ DOMAIN PROTEIN 5); protein binding / transcription regulator	2.08172	572.118	1192.17
AT5G22920	protein.degradation.ubiquitin.E3.RING	zinc finger (C3HC4-type RING finger) family protein	2.34141	888.434	2059.66
AT3G44870/AT3G44860	protein.postranslational modification	S-adenosyl-L-methionine:carboxyl methyltransferase family protein	7.98147	67.824	510.794
AT4G04840	protein.postranslational modification	Symbols: ATMSRB6 | methionine sulfoxide reductase domain-containing protein / SeIR domain-containing protein	4.12525	153.376	638.216
AT1G03850	redox.glutaredoxins	glutaredoxin family protein	3.2941	1413.32	4655.39
AT1G13260	RNA.regulation of transcription.AP2/EREBP, APETALA2/Ethylene-responsive element binding protein family	Symbols: RAV1 | RAV1; DNA binding / transcription factor/ transcription repressor	2.17985	652.835	1427.63
AT1G74890	RNA.regulation of transcription.ARR	Symbols: ARR15 | ARR15 (RESPONSE REGULATOR 15); transcription regulator/ two-component response regulator	2.12722	55.4049	116.587
AT1G59940	RNA.regulation of transcription.ARR	Symbols: ARR3 | ARR3 (RESPONSE REGULATOR 3); transcription regulator/ two-component response regulator	3.60809	149.425	535.191
AT3G48100	RNA.regulation of transcription.ARR	Symbols: ARR5, ATRR2, IBC6 | ARR5 (ARABIDOPSIS RESPONSE REGULATOR 5); transcription regulator/ two-component response regulator	3.69236	866.959	3204.69
AT1G19050	RNA.regulation of transcription.ARR	Symbols: ARR7 | ARR7 (RESPONSE REGULATOR 7); transcription regulator/ two-component response regulator	2.8583	690.972	1968.82
AT1G16530	RNA.regulation of transcription.AS2,Lateral Organ Boundaries Gene Family	Symbols: LBD3, ASL9 | ASL9 (ASYMMETRIC LEAVES 2 LIKE 9)	2.12449	343.928	735.172
AT2G28160	RNA.regulation of transcription.bHLH,Basic Helix-Loop-Helix family	Symbols: FIT1, ATBHLH029, FRU, BHLH029, ATBHLH29 | FRU (FER-LIKE REGULATOR OF IRON UPTAKE); DNA binding / transcription factor	0.383297	729.809	292.887
AT1G68880	RNA.regulation of transcription.bZIP transcription factor family	Symbols: AtbZIP | AtbZIP (Arabidopsis thaliana basic leucine-zipper 8); DNA binding / transcription factor	0.430678	1087.42	478.252
AT3G48920	RNA.regulation of transcription.MYB domain transcription factor family	Symbols: AtMYB45 | AtMYB45 (myb domain protein 45); DNA binding / transcription factor	0.485079	207.609	101.569
AT5G54230	RNA.regulation of transcription.MYB domain transcription factor family	Symbols: MYB49, AtMYB49 | MYB49 (myb domain protein 49); transcription factor	0.461911	120.699	54.5323
AT5G39080	secondary metabolism.flavonoids.anthocyanins.anthocyanin 5-aromatic acyltransferase	transferase family protein	2.02556	90.145	181.678
AT2G22930	secondary metabolism.flavonoids.dihydroflavonols	glycosyltransferase family protein	2.41729	292.029	699.492
AT5G42600	secondary metabolism.isoprenoids.terpenoids	Symbols: MRN1 | MRN1 (MARNERAL SYNTHASE); catalytic/ marneral synthase	2.77577	291.602	837.61
AT5G48010	secondary metabolism.isoprenoids.terpenoids	Symbols: THAS, THAS1 | THAS1 (THALIANOL SYNTHASE 1); catalytic/ thalianol synthase	3.83174	1194.39	4733.79
AT5G47980	secondary metabolism.phenylpropanoids	transferase family protein	10.531	872.763	9306.2
AT5G47950	secondary metabolism.phenylpropanoids	transferase family protein	2.42503	750.743	1823.08
AT5G04330	secondary metabolism.phenylpropanoids.lignin biosynthesis.F5H	cytochrome P450, putative / ferulate-5-hydroxylase, putative	3.9043	88.7309	348.347
AT3G44320	secondary metabolism.sulfur-containing.glucosinolates.degradation.nitrilase	Symbols: NIT3 | NIT3 (NITRILASE 3); indole-3-acetonitrile nitrilase/ indole-3-acetonitrile nitrile hydratase/ nitrilase	2.03213	1510.56	3036.12
AT5G57220	secondary metabolism.sulfur-containing.glucosinolates.synthesis.indole.cytochrome P450monooxygenase	Symbols: CYP81F2 | CYP81F2; electron carrier/ heme binding / iron ion binding / monooxygenase/ oxygen binding	2.31982	130.961	302.033
AT5G09440	signalling.in sugar and nutrient physiology	Symbols: EXL4 | EXL4 (EXORDIUM LIKE 4)	0.37654	2530.54	952.478
AT3G22840	signalling.light	Symbols: ELIP1, ELIP | ELIP1 (EARLY LIGHT-INDUCABLE PROTEIN); chlorophyll binding	0.494968	1058.03	523.396
AT4G21410	signalling.receptor kinases.DUF 26	protein kinase family protein	0.489755	1098.82	540.953
AT3G56080	stress.abiotic.drought/salt	dehydration-responsive protein-related	2.57283	64.5107	166.785
AT3G25770/AT3G25760	stress.abiotic.drought/salt	Symbols: AOC1/ AOC2 | AOC1/ AOC2 (ALLENE OXIDE CYCLASE); allene-oxide cyclase	2.75596	36.3062	100.04
AT1G10460	stress.abiotic.unspecified	Symbols: GLP7 | GLP7 (GERMIN-LIKE PROTEIN 7); manganese ion binding / nutrient reservoir	2.14556	101.991	219.73
AT4G31470	stress.biotic	pathogenesis-related protein, putative	0.254443	463.825	115.137
AT4G11190	stress.biotic.PR-proteins	disease resistance-responsive family protein / dirigent family protein	3.82808	2667.69	10225.2
AT4G11210	stress.biotic.PR-proteins	disease resistance-responsive family protein / dirigent family protein	2.64049	856.22	2248.55
AT1G58170	stress.biotic.PR-proteins	disease resistance-responsive protein-related / dirigent protein-related	2.57888	187.013	476.092
AT4G19030	transport.Major Intrinsic Proteins.NIP	Symbols: NLM1, NIP1;1, AT-NLM1 | NLM1; arsenite transmembrane transporter/ water channel	2.84813	1762.23	4988.13
AT5G47450	transport.Major Intrinsic Proteins.TIP	Symbols: ATTIP2;3, TIP2;3, DELTA-TIP3 | AtTIP2;3; ammonia transporter/ methylammonium transmembrane transporter/ water channel	0.305149	2666.06	830.923
AT4G21903/AT4G21910	transport.misc	antiporter/ drug transporter	2.00399	601.496	1196.73
AT1G16370	transport.misc	Symbols: ATOCT6, OCT6 | OCT6 (ORGANIC CATION/CARNITINE TRANSPORTER 6); carbohydrate transmembrane transporter/ sugar:hydrogen symporter	2.47344	751.677	1823.52
AT3G10960	transport.misc	xanthine/uracil permease family protein	2.4594	205.791	507.366
AT3G45700	transport.peptides and oligopeptides	proton-dependent oligopeptide transport (POT) family protein	4.82211	672.11	3273.9
AT3G45680	transport.peptides and oligopeptides	proton-dependent oligopeptide transport (POT) family protein	2.01343	731.602	1496.72
AT3G02850	transport.potassium	Symbols: SKOR | SKOR; cyclic nucleotide binding / inward rectifier potassium channel/ outward rectifier potassium channel	0.361271	598.624	216.022
AT1G08920	transport.sugars	sugar transporter, putative	2.30064	590.393	1362.23
AT5G26220	transport.unspecified cations	ChaC-like family protein	2.44879	95.2786	238.369

## Sheet: Shoot ar 24 hpi
AGI	Pathway	Description	Fold change	Signal mock	Signal C58
AT3G30775	amino acid metabolism.degradation.glutamate family.proline	Symbols: ERD5, PRODH, AT-POX, ATPOX, ATPDH, PRO1 | ERD5 (EARLY RESPONSIVE TO DEHYDRATION 5); proline dehydrogenase	3.11429	1135.9	3460.95
AT4G23600	amino acid metabolism.synthesis.aspartate family.methionine.cystathionine beta-lyase	Symbols: CORI3, JR2 | CORI3 (CORONATINE INDUCED 1); cystathionine beta-lyase/ transaminase	0.329486	2370.83	793.514
AT3G19710	amino acid metabolism.synthesis.branched chain group.common.branched-chain amino acid aminotransferase	Symbols: BCAT4 | BCAT4 (BRANCHED-CHAIN AMINOTRANSFERASE4); catalytic/ methionine-oxo-acid transaminase	0.264126	3016.68	802.212
AT5G17330	amino acid metabolism.synthesis.central amino acid metabolism.GABA.Glutamate decarboxylase	Symbols: GAD, GAD1 | GAD; calmodulin binding / glutamate decarboxylase	2.93428	768.705	2296.65
AT5G28020	amino acid metabolism.synthesis.serine-glycine-cysteine group.cysteine.OASTL	Symbols: CYSD2, ATCYSD2 | CYSD2 (CYSTEINE SYNTHASE D2); catalytic/ cysteine synthase/ pyridoxal phosphate binding	0.495514	653.605	322.074
AT1G35230	cell wall.cell wall proteins.AGPs.AGP	Symbols: AGP5 | AGP5 (ARABINOGALACTAN-PROTEIN 5)	31.5249	49.4647	1276.75
AT5G12880	cell wall.cell wall proteins.HRGP	proline-rich family protein	2.87871	165.337	481.688
AT1G76930	cell wall.cell wall proteins.HRGP	Symbols: ATEXT4, ORG5, ATEXT1 | ATEXT4 (EXTENSIN 4); structural constituent of cell wall	2.47991	723.925	1825.79
AT5G60950	cell wall.cellulose synthesis.COBRA	Symbols: COBL5 | COBL5 (COBRA-LIKE PROTEIN 5 PRECURSOR)	3.71143	180.195	667.568
AT4G30280	cell wall.modification	Symbols: ATXTH18, XTH18 | XTH18 (XYLOGLUCAN ENDOTRANSGLUCOSYLASE/HYDROLASE 18); hydrolase, acting on glycosyl bonds / hydrolase, hydrolyzing O-glycosyl compounds / xyloglucan:xyloglucosyl transferase	3.69758	399.844	1513.26
AT4G30290	cell wall.modification	Symbols: ATXTH19, XTH19 | XTH19 (XYLOGLUCAN ENDOTRANSGLUCOSYLASE/HYDROLASE 19); hydrolase, acting on glycosyl bonds / hydrolase, hydrolyzing O-glycosyl compounds / xyloglucan:xyloglucosyl transferase	2.57161	388.706	997.49
AT2G18660	cell wall.modification	Symbols: EXLB3 | EXLB3 (EXPANSIN-LIKE B3 PRECURSOR)	7.40991	193.589	1233.06
AT4G25810	cell wall.modification	Symbols: XTR6, XTH23 | XTR6 (XYLOGLUCAN ENDOTRANSGLYCOSYLASE 6); hydrolase, acting on glycosyl bonds / hydrolase, hydrolyzing O-glycosyl compounds / xyloglucan:xyloglucosyl transferase	3.77328	700.028	2795
AT2G45220	cell wall.pectin*esterases.misc	pectinesterase family protein	94.0302	19.8019	1747.99
AT4G02330	cell wall.pectin*esterases.PME	Symbols: ATPMEPCRB | ATPMEPCRB; pectinesterase	4.06733	484.561	1985.81
AT4G20460	cell wall.precursor synthesis.MUR4	NAD-dependent epimerase/dehydratase family protein	2.71886	50.8265	132.346
AT5G44480	cell wall.precursor synthesis.MUR4	Symbols: DUR | DUR (DEFECTIVE UGE IN ROOT); UDP-glucose 4-epimerase/ binding / catalytic/ coenzyme binding	2.44445	87.0068	215.344
AT4G03450	cell.organisation	ankyrin repeat family protein	3.86424	49.6909	207.163
AT5G54610	cell.organisation	Symbols: ANK | ANK (ankyrin); protein binding	4.23045	117.787	489.547
AT1G24150	cell.organisation	Symbols: ATFH4, FH4 | FH4 (FORMIN HOMOLOGUE 4); actin binding / protein binding	2.28123	117.53	270.473
AT4G14365	cell.organisation	zinc finger (C3HC4-type RING finger) family protein / ankyrin repeat family protein	7.17778	405.61	3052.7
AT5G61210	cell.vesicle transport	Symbols: SNAP33, ATSNAP33, SNP33, ATSNAP33B | SNAP33 (SOLUBLE N-ETHYLMALEIMIDE-SENSITIVE FACTOR ADAPTOR PROTEIN 33); SNAP receptor/ protein binding	2.14947	1073.07	2330.8
AT3G11820	cell.vesicle transport	Symbols: SYP121, AT-SYR1, ATSYP121, SYR1, ATSYR1, PEN1 | SYP121 (SYNTAXIN OF PLANTS 121); SNAP receptor/ protein anchor	2.0681	631.446	1294.79
AT3G54150	development.unspecified	embryo-abundant protein-related	4.83807	54.9018	272.306
AT1G55450	development.unspecified	embryo-abundant protein-related	2.0633	2216.12	4578.55
AT2G39210	development.unspecified	nodulin family protein	5.05295	1574.4	7843.99
AT1G69440	development.unspecified	Symbols: AGO7, ZIP | AGO7 (ARGONAUTE7); nucleic acid binding	0.450439	189.124	86.4594
AT1G01010	development.unspecified	Symbols: ANAC001 | ANAC001 (Arabidopsis NAC domain containing protein 1); transcription factor	5.72011	92.0841	520.062
AT1G02220	development.unspecified	Symbols: ANAC003 | ANAC003 (Arabidopsis NAC domain containing protein 3); transcription factor	3.61324	87.528	328.559
AT3G49780	development.unspecified	Symbols: ATPSK4, ATPSK3 (FORMER SYMBOL) | ATPSK4 (PHYTOSULFOKINE 4 PRECURSOR); growth factor	3.65686	204.182	748.765
AT1G28330	development.unspecified	Symbols: DYL1 | DYL1 (DORMANCY-ASSOCIATED PROTEIN-LIKE 1)	6.48414	31.1845	189.145
AT4G27410	development.unspecified	Symbols: RD26 | RD26 (RESPONSIVE TO DESICCATION 26); transcription activator/ transcription factor	0.463605	522.954	246.15
AT2G35980	development.unspecified	Symbols: YLS9, NHL10, ATNHL10| YLS9 (YELLOW-LEAF-SPECIFIC GENE 9)	28.4241	97.9711	2927.51
AT1G68290	DNA.synthesis/chromatin structure	Symbols: ENDO 2 | ENDO 2 (endonuclease 2); T/G mismatch-specific endonuclease/ endonuclease/ nucleic acid binding / single-stranded DNA specific endodeoxyribonuclease	2.17629	76.2143	165.373
AT4G26270	glycolysis.cytosolic branch.phosphofructokinase (PFK)	Symbols: PFK3 | PFK3 (PHOSPHOFRUCTOKINASE 3); 6-phosphofructokinase	2.81366	120.353	340.743
AT5G13200	hormone metabolism.abscisic acid.induced-regulated-responsive-activated	GRAM domain-containing protein / ABA-responsive protein-related	2.03718	156.532	329.922
AT4G19170	hormone metabolism.abscisic acid.synthesis-degradation.synthesis.9-cis-epoxycarotenoid dioxygenase	Symbols: NCED4 | NCED4 (NINE-CIS-EPOXYCAROTENOID DIOXYGENASE 4)	0.317726	1322.31	410.762
AT5G23360/AT5G23350	hormone metabolism.abscisicAcid.induced-regulated-responsive-activated	GRAM domain-containing protein /ABA-responsive protein-related	2.05815	53.8739	111.578
AT5G50760	hormone metabolism.auxin.induced-regulated-responsive-activated	auxin-responsive family protein	2.02899	347.18	720.752
AT2G46690	hormone metabolism.auxin.induced-regulated-responsive-activated	auxin-responsive family protein	0.310846	602.927	191.468
AT2G33830	hormone metabolism.auxin.induced-regulated-responsive-activated	dormancy/auxin associated family protein	2.27169	237.086	561.564
AT3G07390	hormone metabolism.auxin.induced-regulated-responsive-activated	Symbols: AIR12 | AIR12; extracellular matrix structural constituent	4.02175	894.072	3665.4
AT3G15450	hormone metabolism.auxin.induced-regulated-responsive-activated	unknown protein	2.91094	4196.46	11998.5
AT1G74360	hormone metabolism.brassinosteroid.signal transduction.BRI	leucine-rich repeat transmembrane protein kinase, putative	5.39368	43.3853	234.155
AT2G03760	hormone metabolism.brassinosteroid.synthesis-degradation.BRs.metabolic regulation	Symbols: ST, ATST1, RAR047, ST1 | ST; brassinosteroid sulfotransferase/ sulfotransferase	2.37862	378.593	879.837
AT5G24150	hormone metabolism.brassinosteroid.synthesis-degradation.sterols.other	Symbols: SQP1, SQE5 | SQP1; squalene monooxygenase	0.35336	788.6	271.467
AT4G29740	hormone metabolism.cytokinin.synthesis-degradation	Symbols: CKX4, ATCKX4 | CKX4 (CYTOKININ OXIDASE 4); amine oxidase/ cytokinin dehydrogenase	3.33817	184.304	645.572
AT5G05860	hormone metabolism.cytokinin.synthesis-degradation	Symbols: UGT76C2 | UGT76C2; UDP-glycosyltransferase/ cis-zeatin O-beta-D-glucosyltransferase/ cytokinin 7-beta-glucosyltransferase/ cytokinin 9-beta-glucosyltransferase/ trans-zeatin O-beta-D-glucosyltransferase/ transferase, transferring glycosyl groups	2.07587	298.179	611.73
AT3G24500	hormone metabolism.ethylene.induced-regulated-responsive-activated	Symbols: MBF1C, ATMBF1C | MBF1C (MULTIPROTEIN BRIDGING FACTOR 1C); DNA binding / transcription coactivator/ transcription factor	2.30699	586.268	1440.67
AT3G62550	hormone metabolism.ethylene.induced-regulated-responsive-activated	universal stress protein (USP) family protein	0.498814	1534.98	767.615
AT3G50260	hormone metabolism.ethylene.signal transduction	Symbols: CEJ1, ATERF#011 | CEJ1 (COOPERATIVELY REGULATED BY ETHYLENE AND JASMONATE 1); DNA binding / transcription factor	3.30704	141.443	478.972
AT4G26200	hormone metabolism.ethylene.synthesis-degradation.1-aminocyclopropane-1-carboxylate synthase	Symbols: ACS7, ATACS7 | ACS7; 1-aminocyclopropane-1-carboxylate synthase	2.0507	600.41	1201.9
AT1G75750	hormone metabolism.gibberelin.induced-regulated-responsive-activated	Symbols: GASA1 | GASA1 (GAST1 PROTEIN HOMOLOG 1)	0.49693	10696.6	5222.35
AT1G02400	hormone metabolism.gibberelin.synthesis-degradation.GA2 oxidase	Symbols: ATGA2OX4, ATGA2OX6, DTA1, GA2OX6 | GA2OX6 (GIBBERELLIN 2-OXIDASE 6); gibberellin 2-beta-dioxygenase	2.03366	115.453	236.332
AT3G19260	lipid metabolism.'exotics' (steroids, squalene etc).sphingolipids	Symbols: LAG1 HOMOLOG 2, LOH2 | LOH2 (LAG ONE HOMOLOGUE 2)	2.21675	310.087	690.775
AT1G75960	lipid metabolism.FA synthesis and FA elongation.acyl coa ligase	AMP-binding protein, putative	0.387044	374.212	138.65
AT1G64400	lipid metabolism.FA synthesis and FA elongation.long chain fatty acid CoA ligase	long-chain-fatty-acid--CoA ligase, putative / long-chain acyl-CoA synthetase, putative	3.12243	303.982	972.134
AT3G23410	lipid metabolism.lipid degradation	alcohol oxidase-related	0.407937	461.491	189.26
AT5G22500	lipid metabolism.lipid degradation.beta-oxidation.acyl CoA reductase	Symbols: FAR1 | FAR1 (FATTY ACID REDUCTASE 1); fatty acyl-CoA reductase (alcohol-forming)/ oxidoreductase, acting on the CH-CH group of donors	2.32848	136.909	312.323
AT2G39400	lipid metabolism.lipid degradation.lipases.acylglycerol lipase	hydrolase, alpha/beta fold family protein	2.88599	481.152	1391.45
AT1G48598/AT1G48600	lipid metabolism.Phospholipid synthesis	phosphoethanolamine N-methyltransferase 2, putative (NMT2)	0.493749	1625.68	812.746
AT3G13790	major CHO metabolism.degradation.sucrose.invertases.cell wall	Symbols: ATCWINV1, ATBFRUCT1 | ATBFRUCT1; beta-fructofuranosidase/ hydrolase, hydrolyzing O-glycosyl compounds	11.9193	565.577	6795.34
AT5G01600	metal handling.binding, chelation and storage	Symbols: ATFER1, FER1 | ATFER1; ferric iron binding / iron ion binding	0.246577	12901.3	3172.83
AT1G09240	metal handling.binding, chelation and storage	Symbols: NAS3, ATNAS3 | NAS3 (NICOTIANAMINE SYNTHASE 3); nicotianamine synthase	0.185907	2545.7	470.573
AT2G18700	minor CHO metabolism.trehalose.potential TPS/TPP	Symbols: ATTPS11, TPS11, ATTPSB | ATTPS11; transferase, transferring glycosyl groups	3.43179	911.486	3113.79
AT1G13750	misc.acid and other phosphatases	calcineurin-like phosphoesterase family protein	2.02729	246.879	489.655
AT2G01180	misc.acid and other phosphatases	Symbols: ATPAP1, PAP1, LPP1, ATLPP1 | ATPAP1 (PHOSPHATIDIC ACID PHOSPHATASE 1); phosphatidate phosphatase	2.34879	547.655	1321.68
AT5G42250	misc.alcohol dehydrogenases	alcohol dehydrogenase, putative	2.25194	171.466	377.442
AT3G57240	misc.beta 1,3 glucan hydrolases.glucan endo-1,3-beta-glucosidase	Symbols: BG3 | BG3 (BETA-1,3-GLUCANASE 3); cellulase/ hydrolase, hydrolyzing O-glycosyl compounds	4.00297	55.1145	221.792
AT3G57260	misc.beta 1,3 glucan hydrolases.glucan endo-1,3-beta-glucosidase	Symbols: BGL2, PR2, BG2, PR-2 | BGL2 (BETA-1,3-GLUCANASE 2); cellulase/ glucan 1,3-beta-glucosidase/ hydrolase, hydrolyzing O-glycosyl compounds	6.41319	66.1841	448.825
AT3G44970	misc.cytochrome P450	cytochrome P450family protein	0.437325	536.17	230.376
AT2G34500	misc.cytochrome P450	Symbols: CYP710A1 | CYP710A1 (cytochrome P450, family 710, subfamily A, polypeptide 1); C-22 sterol desaturase/ oxygen binding	3.40668	95.6719	346.629
AT2G30750	misc.cytochrome P450	Symbols: CYP71A12 | CYP71A12 (cytochrome P450, family 71, subfamily A, polypeptide 12); electron carrier/ heme binding / iron ion binding / monooxygenase/ oxygen binding	54.6292	19.9481	1115.95
AT2G45570	misc.cytochrome P450	Symbols: CYP76C2 | CYP76C2; electron carrier/ heme binding / iron ion binding / monooxygenase/ oxygen binding	5.5276	29.8736	169.287
AT4G37370	misc.cytochrome P450	Symbols: CYP81D8 | CYP81D8; electron carrier/ heme binding / iron ion binding / monooxygenase/ oxygen binding	10.3639	47.8594	529.853
AT1G66270/AT1G66280	misc.gluco-, galacto-And mannosidases	Symbols: BGLU21/ BGLU22 | catalytic/cation binding /hydrolase, hydrolyzing O-glycosyl compounds	0.246932	280.052	68.5691
AT1G14540	misc.glutathione S transferases	anionic peroxidase, putative	19.2197	16.7867	272.205
AT5G02780	misc.glutathione S transferases	In2-1 protein, putative	11.1507	96.7886	1048.61
AT1G69930	misc.glutathione S transferases	Symbols: ATGSTU11 | ATGSTU11 (GLUTATHIONE S-TRANSFERASE TAU 11); glutathione transferase	11.7665	52.3516	645.763
AT1G78370	misc.glutathione S transferases	Symbols: ATGSTU20| ATGSTU20(GLUTATHIONE S-TRANSFERASE TAU 20); glutathione transferase	0.376101	5760.74	2240.14
AT1G23205	misc.invertase/pectin methylesterase inhibitor family protein	invertase/pectin methylesterase inhibitor family protein	0.474931	535.026	256.026
AT5G03350	misc.myrosinases-lectin-jacalin	legume lectin family protein	9.20148	1237.73	10046.4
AT1G26410	misc.nitrilases, *nitrile lyases, berberine bridge enzymes, reticuline oxidases, troponine reductases	FAD-binding domain-containing protein	63.5103	17.8094	914.667
AT1G26380	misc.nitrilases, *nitrile lyases, berberine bridge enzymes, reticuline oxidases, troponine reductases	FAD-binding domain-containing protein	48.0309	48.3008	2406.15
AT1G26390	misc.nitrilases, *nitrile lyases, berberine bridge enzymes, reticuline oxidases, troponine reductases	FAD-binding domain-containing protein	26.0977	36.7164	1004.4
AT1G30700	misc.nitrilases, *nitrile lyases, berberine bridge enzymes, reticuline oxidases, troponine reductases	FAD-binding domain-containing protein	22.5094	55.3038	1121.32
AT1G26420	misc.nitrilases, *nitrile lyases, berberine bridge enzymes, reticuline oxidases, troponine reductases	FAD-binding domain-containing protein	17.0651	64.146	1103.72
AT1G30730/AT1G30720	misc.nitrilases, *nitrile lyases, berberine bridge enzymes, reticuline oxidases, troponine reductases	FAD-binding domain-containing protein	7.82935	287.924	2027.87
AT4G20840/AT4G20830	misc.nitrilases, *nitrile lyases, berberine bridge enzymes, reticuline oxidases, troponine reductases	FAD-binding domain-containing protein	3.87821	604.444	2288.03
AT5G42760	misc.O-methyl transferases	INVOLVED IN: biological_process unknown; LOCATED IN: cellular_component unknown; EXPRESSED IN: 21 plant structures; EXPRESSED DURING: 13 growth stages; CONTAINS InterPro DOMAIN/s: Conserved hypothetical protein CHP00027, methylltransferase (InterPro:IPR011610), O-methyltransferase, N-terminal (InterPro:IPR003455); Has 888 Blast hits to 888 proteins in 139 species: Archae - 36; Bacteria - 741; Met…	0.487398	199.155	99.8338
AT1G21120	misc.O-methyl transferases	O-methyltransferase, putative	16.4718	12.7619	196.19
AT1G21120/AT1G21110	misc.O-methyl transferases	O-methyltransferase, putative	9.74553	22.6364	247.253
AT2G36690	misc.oxidases - copper, flavone etc	oxidoreductase, 2OG-Fe(II) oxygenase family protein	2.83347	674.336	1917.29
AT1G19250	misc.oxidases - copper, flavone etc	Symbols: FMO1 | FMO1 (FLAVIN-DEPENDENT MONOOXYGENASE 1); FAD binding / NADP or NADPH binding / electron carrier/ flavin-containing monooxygenase/ monooxygenase/ oxidoreductase	13.0153	28.0893	379.464
AT5G64120	misc.peroxidases	peroxidase, putative	5.41339	4189.69	21054.5
AT5G64100	misc.peroxidases	peroxidase, putative	4.28172	281.582	1237.03
AT5G20230	misc.plastocyanin-like	Symbols: ATBCB, BCB | ATBCB (ARABIDOPSIS BLUE-COPPER-BINDING PROTEIN); copper ion binding / electron carrier	4.4706	1175.96	5210.48
AT2G44790	misc.plastocyanin-like	Symbols: UCC2 | UCC2 (UCLACYANIN 2); copper ion binding / electron carrier	4.85515	309.052	1533.55
AT4G33550	misc.protease inhibitor/seed storage/lipid transfer protein (LTP) family protein	lipid binding	0.490283	128.619	63.6409
AT3G22600	misc.protease inhibitor/seed storage/lipid transfer protein (LTP) family protein	protease inhibitor/seed storage/lipid transfer protein (LTP) family protein	19.9597	250.199	5330.78
AT4G12500	misc.protease inhibitor/seed storage/lipid transfer protein (LTP) family protein	protease inhibitor/seed storage/lipid transfer protein (LTP) family protein	14.3243	1571.72	21350.8
AT4G12490	misc.protease inhibitor/seed storage/lipid transfer protein (LTP) family protein	protease inhibitor/seed storage/lipid transfer protein (LTP) family protein	3.13165	9615.14	29964.7
AT4G22470	misc.protease inhibitor/seed storage/lipid transfer protein (LTP) family protein	protease inhibitor/seed storage/lipid transfer protein (LTP) family protein	2.4918	3639.61	8828.53
AT5G55450	misc.protease inhibitor/seed storage/lipid transfer protein (LTP) family protein	protease inhibitor/seed storage/lipid transfer protein (LTP) family protein	2.18387	923.392	1980.14
AT2G47130	misc.short chain dehydrogenase/reductase (SDR)	short-chain dehydrogenase/reductase (SDR) family protein	3.72551	121.302	461.784
AT3G50560	misc.short chain dehydrogenase/reductase (SDR)	short-chain dehydrogenase/reductase (SDR) family protein	2.02759	289.846	618.542
AT2G15480	misc.UDP glucosyl and glucoronyl transferases	Symbols: UGT73B5 | UGT73B5 (UDP-glucosyl transferase 73B5); UDP-glucosyltransferase/ UDP-glycosyltransferase/ quercetin 3-O-glucosyltransferase/ transferase, transferring glycosyl groups	2.02664	82.9789	168.939
AT3G11340	misc.UDP glucosyl and glucoronyl transferases	UDP-glucoronosyl/UDP-glucosyl transferase family protein	11.74	129.396	1786.74
AT3G21760	misc.UDP glucosyl and glucoronyl transferases	UDP-glucoronosyl/UDP-glucosyl transferase family protein	0.413141	497.437	198.246
AT3G22360	mitochondrial electron transport / ATP synthesis.alternative oxidase	Symbols: AOX1B | AOX1B; alternative oxidase	0.341634	269.487	101.113
AT2G29990	mitochondrial electron transport / ATP synthesis.NADH-DH.type II.internal matrix	Symbols: NDA2 | NDA2 (ALTERNATIVE NAD(P)H DEHYDROGENASE 2); FAD binding / NADH dehydrogenase/ oxidoreductase	2.4813	127.91	311.543
AT5G18170	N-metabolism.N-degradation.glutamate dehydrogenase	Symbols: GDH1 | GDH1 (GLUTAMATE DEHYDROGENASE 1); ATP binding / glutamate dehydrogenase [NAD(P)+]/ oxidoreductase	2.08784	1195.19	2452.48
AT5G48430	not assigned.no ontology	aspartic-type endopeptidase	3.57599	202.925	637.164
AT5G38900	not assigned.no ontology	DSBA oxidoreductase family protein	9.51563	177.871	1695.92
AT1G63720	not assigned.no ontology	EXPRESSED IN: 21 plant structures; EXPRESSED DURING: 13 growth stages; BEST Arabidopsis thaliana protein match is: hydroxyproline-rich glycoprotein family protein (TAIR:AT5G52430.1); Has 406 Blast hits to 313 proteins in 78 species: Archae - 0; Bacteria - 2; Metazoa - 123; Fungi - 81; Plants - 111; Viruses - 14; Other Eukaryotes - 75 (source: NCBI BLink).	2.03407	211.563	438.546
AT1G14870/AT1G14880	not assigned.no ontology	FUNCTIONS IN: molecular_function unknown; INVOLVED IN: response to oxidative stress; LOCATED IN: plasma membrane; EXPRESSED IN: callus; CONTAINS InterPro DOMAIN/s: EGF-type aspartate/asparagine hydroxylation conserved site (InterPro:IPR000152), Protein of unknown function Cys-rich (InterPro:IPR006461); BEST Arabidopsis thaliana protein match is: unknown protein (TAIR:AT5G35525.1); Has 492 Blast h…	15.1114	392.039	6000.26
AT1G15040	not assigned.no ontology	glutamine amidotransferase-related	12.4267	15.319	197.483
AT1G65690	not assigned.no ontology	harpin-induced protein-related / HIN1-related / harpin-responsive protein-related	12.7363	90.8095	1157.64
AT5G52760	not assigned.no ontology	heavy-metal-associated domain-containing protein	4.87934	97.0573	452.766
AT5G52750	not assigned.no ontology	heavy-metal-associated domain-containing protein	3.44615	276.119	925.647
AT5G06570	not assigned.no ontology	hydrolase	4.5288	75.5819	341.331
AT2G39530	not assigned.no ontology	integral membrane protein, putative	26.8557	47.128	1353.94
AT1G21440	not assigned.no ontology	mutase family protein	0.468495	899.349	419.688
AT5G03700	not assigned.no ontology	PAN domain-containing protein	2.32751	186.786	428.218
AT2G23680	not assigned.no ontology	stress-responsive protein, putative	2.097	207.734	442.352
AT1G29395	not assigned.no ontology	Symbols: COR414-TM1 | COR414-TM1	0.470831	177.472	83.9169
AT2G17120	not assigned.no ontology	Symbols: LYM2 | LYM2 (LYSM DOMAIN GPI-ANCHORED PROTEIN 2 PRECURSOR)	2.18314	1085.74	2365.4
AT2G44370	not assigned.no ontology.DC1 domain containing protein	DC1 domain-containing protein	9.52564	265.089	2428.97
AT2G17740	not assigned.no ontology.DC1 domain containing protein	DC1 domain-containing protein	6.50961	418.652	2321.6
AT2G27660	not assigned.no ontology.DC1 domain containing protein	DC1 domain-containing protein	2.53466	219.677	552.595
AT2G19650	not assigned.no ontology.DC1 domain containing protein	DC1 domain-containing protein	0.359333	391.324	143.864
AT4G23470	not assigned.no ontology.hydroxyproline rich proteins	hydroxyproline-rich glycoprotein family protein	2.76337	906.847	2503.47
AT5G48540	not assigned.unknown	33 kDa secretory protein-related	4.85528	859.963	4185.71
AT1G80130	not assigned.unknown	binding	0.286524	1123.79	321.009
AT1G14780	not assigned.unknown	FUNCTIONS IN: molecular_function unknown; INVOLVED IN: biological_process unknown; LOCATED IN: cellular_component unknown; EXPRESSED IN: 13 plant structures; EXPRESSED DURING: 6 growth stages; CONTAINS InterPro DOMAIN/s: Membrane attack complex component/perforin/complement C9 (InterPro:IPR001862); BEST Arabidopsis thaliana protein match is: unknown protein (TAIR:AT4G24290.2); Has 119 Blast hits …	2.20765	94.9512	208.528
AT2G32160	not assigned.unknown	FUNCTIONS IN: molecular_function unknown; INVOLVED IN: biological_process unknown; LOCATED IN: cellular_component unknown; EXPRESSED IN: 19 plant structures; EXPRESSED DURING: 13 growth stages; CONTAINS InterPro DOMAIN/s: N2227-like (InterPro:IPR012901); BEST Arabidopsis thaliana protein match is: unknown protein (TAIR:AT2G32170.1); Has 328 Blast hits to 321 proteins in 142 species: Archae - 0; B…	2.02284	74.7601	149.413
AT3G10525	not assigned.unknown	FUNCTIONS IN: molecular_function unknown; INVOLVED IN: biological_process unknown; LOCATED IN: cellular_component unknown; EXPRESSED IN: 22 plant structures; EXPRESSED DURING: 13 growth stages; BEST Arabidopsis thaliana protein match is: SIM (SIAMESE); cyclin-dependent protein kinase inhibitor (TAIR:AT5G04470.1); Has 23 Blast hits to 23 proteins in 6 species: Archae - 0; Bacteria - 0; Metazoa - 0…	0.471187	973.238	460.351
AT3G02910	not assigned.unknown	FUNCTIONS IN: molecular_function unknown; INVOLVED IN: biological_process unknown; LOCATED IN: cellular_component unknown; EXPRESSED IN: 23 plant structures; EXPRESSED DURING: 15 growth stages; CONTAINS InterPro DOMAIN/s: Butirosin biosynthesis, BtrG-like (InterPro:IPR013024), AIG2-like (InterPro:IPR009288); BEST Arabidopsis thaliana protein match is: unknown protein (TAIR:AT5G46720.1); Has 210Bl…	0.388599	3068.69	1162.07
AT4G16146	not assigned.unknown	FUNCTIONS IN: molecular_function unknown; INVOLVED IN: biological_process unknown; LOCATED IN: cellular_component unknown; EXPRESSED IN: 24 plant structures; EXPRESSED DURING: 13 growth stages; CONTAINS InterPro DOMAIN/s: Lg106-like (InterPro:IPR012482); BEST Arabidopsis thaliana protein match is: unknown protein (TAIR:AT1G69510.3); Has 94 Blast hits to 94 proteins in 12 species: Archae - 0; Bact…	2.52237	135.99	343.605
AT3G26470	not assigned.unknown	FUNCTIONS IN: molecular_function unknown; INVOLVED IN: biological_process unknown; LOCATED IN: cellular_component unknown; EXPRESSED IN: 8 plant structures; EXPRESSED DURING: 4 anthesis, LP.04 four leaves visible, petal differentiation and expansion stage; CONTAINS InterPro DOMAIN/s: Disease resistance, plant (InterPro:IPR014011); BEST Arabidopsis thaliana protein match is: ADR1-L1 (ADR1-like 1);…	2.44111	90.912	226.789
AT4G38560	not assigned.unknown	FUNCTIONS IN: molecular_function unknown; INVOLVED IN: biological_process unknown; LOCATED IN: cellular_component unknown; EXPRESSED IN: 9 plant structures; EXPRESSED DURING: 8 growth stages; CONTAINS InterPro DOMAIN/s: Phospholipase-like, arabidopsis (InterPro:IPR007942); BEST Arabidopsis thaliana protein match is: pEARLI4 (TAIR:AT2G20960.1); Has 131 Blast hits to 121 proteins in 30species: Arch…	3.19971	35.8957	117.82
AT4G39670	not assigned.unknown	glycolipid binding / glycolipid transporter	6.4432	87.5625	579.714
AT3G60420	not assigned.unknown	LOCATED IN: cellular_component unknown; EXPRESSED IN: 17 plant structures; EXPRESSED DURING: 10growth stages; CONTAINS InterPro DOMAIN/s: Phosphoglycerate mutase (InterPro:IPR013078); BEST Arabidopsis thaliana protein match is: unknown protein (TAIR:AT3G60450.1); Has 196 Blast hits to 165 proteins in 65 species: Archae - 0; Bacteria - 41; Metazoa - 2; Fungi - 34; Plants - 58; Viruses - 0; Other E…	5.08824	128.043	660.133
AT3G51890	not assigned.unknown	protein binding / structural molecule	2.54581	257.678	677.825
AT5G62630	not assigned.unknown	Symbols: HIPL2 | HIPL2 (HIPL2 PROTEIN PRECURSOR); catalytic	2.26507	1105.66	2514.24
AT2G14560	not assigned.unknown	Symbols: LURP1 | LURP1 (LATE UPREGULATED IN RESPONSE TO HYALOPERONOSPORA PARASITICA)	8.46981	374.78	3383.86
AT2G42870	not assigned.unknown	Symbols: PAR1, HLH1 | PAR1 (PHY RAPIDLY REGULATED 1)	2.29346	112.574	255.675
AT3G18250	not assigned.unknown	unknown protein	19.713	212.214	4189.41
AT1G51920	not assigned.unknown	unknown protein	14.569	28.3892	405.312
AT3G22240	not assigned.unknown	unknown protein	8.10713	2999.25	23603.8
AT1G49000	not assigned.unknown	unknown protein	7.46358	46.5752	318.509
AT3G13950	not assigned.unknown	unknown protein	7.46268	63.7639	483.525
AT1G56060	not assigned.unknown	unknown protein	7.22411	71.6607	569.066
AT2G18690	not assigned.unknown	unknown protein	6.80218	1232.95	8532.02
AT1G13470	not assigned.unknown	unknown protein	6.07984	26.1288	154.759
AT4G23610	not assigned.unknown	unknown protein	6.07064	24.8868	154.403
AT1G19020	not assigned.unknown	unknown protein	5.85431	460.649	2604.55
AT4G28460	not assigned.unknown	unknown protein	5.42693	32.3049	191.984
AT5G08240	not assigned.unknown	unknown protein	5.06247	72.9944	363.116
AT1G22890	not assigned.unknown	unknown protein	4.81713	175.918	762.987
AT1G05340	not assigned.unknown	unknown protein	4.72262	74.1108	379.12
AT5G66985	not assigned.unknown	unknown protein	4.66756	63.9006	301.691
AT5G05190	not assigned.unknown	unknown protein	4.27384	136.534	583.247
AT1G65500	not assigned.unknown	unknown protein	3.99146	1343.13	5192.21
AT2G32210/AT2G32190	not assigned.unknown	unknown protein	3.96547	135.512	559.299
AT5G19240	not assigned.unknown	unknown protein	3.87086	1244.34	4726.97
AT4G32870	not assigned.unknown	unknown protein	3.80995	229.647	884.643
AT1G65510	not assigned.unknown	unknown protein	3.11887	105.392	298.772
AT5G02020	not assigned.unknown	unknown protein	2.98222	129.262	380.633
AT5G39890	not assigned.unknown	unknown protein	2.7791	126.678	349.092
AT2G28400	not assigned.unknown	unknown protein	2.69471	117.391	314.949
AT5G10695	not assigned.unknown	unknown protein	2.6303	462.881	1233.76
AT2G32190	not assigned.unknown	unknown protein	2.56289	81.8301	207.589
AT3G15630	not assigned.unknown	unknown protein	2.29759	986.41	2187.82
AT3G13910	not assigned.unknown	unknown protein	2.25166	373.814	855.621
AT1G33055	not assigned.unknown	unknown protein	2.16457	327.093	681.037
AT5G46230	not assigned.unknown	unknown protein	2.0962	235.284	486.702
AT3G52740	not assigned.unknown	unknown protein	0.496093	318.605	158.326
AT5G01790	not assigned.unknown	unknown protein	0.42571	354.183	163.541
AT3G44450	not assigned.unknown	unknown protein	0.34777	1649.33	568.46
AT1G62420/AT1G62422	notAssigned.no ontology	unknown protein	2.11893	357.982	790.427
AT5G25260/AT5G25250	notAssigned.unknown	FUNCTIONS IN: molecular_function unknown; INVOLVED IN: biological_process unknown; LOCATED IN: plasma membrane; EXPRESSED IN: cultured cell; CONTAINS InterPro DOMAIN/s: Band 7 protein (InterPro:IPR001107); BESTArabidopsis thaliana protein match is: unknown protein (TAIR:AT5G25250.1); Has 4214 Blast hits to 3442 proteins in 652 species:Archae - 14; Bacteria - 1365; Metazoa - 1204; Fungi - 198; Pla…	7.12843	93.556	604.372
AT1G21525/AT1G21520	notAssigned.unknown	pseudogene of unknown protein	12.823	79.8705	1003.85
AT5G64000	nucleotide metabolism.degradation	Symbols: SAL2, ATSAL2 | SAL2; 3'(2'),5'-bisphosphate nucleotidase/ inositol or phosphatidylinositol phosphatase	5.78783	21.186	122.393
AT2G04430	nucleotide metabolism.salvage.NUDIX hydrolases	Symbols: atnudt5 | atnudt5 (Arabidopsis thaliana Nudix hydrolase homolog 5); hydrolase	4.30161	36.8771	146.909
AT4G12720	nucleotide metabolism.salvage.NUDIX hydrolases	Symbols: AtNUDT7, GFG1, NUDT7 | NUDT7; ADP-ribose diphosphatase/ NAD or NADH binding / hydrolase/ nucleoside-diphosphatase/ protein homodimerization	2.55006	1528.31	3972.13
AT1G30820	nucleotide metabolism.synthesis.pyrimidine.CTP synthetase	CTP synthase, putative / UTP--ammonia ligase, putative	2.17777	357.555	763.853
AT1G24280	OPP.oxidative PP.G6PD	Symbols: G6PD3 | G6PD3 (GLUCOSE-6-PHOSPHATE DEHYDROGENASE 3); glucose-6-phosphate dehydrogenase	0.497513	912.196	443.513
AT1G44130	protein.degradation	nucellin protein, putative	33.9585	5.8649	177.891
AT5G43580	protein.degradation	serine-type endopeptidase inhibitor	4.53268	32.5422	147.245
AT3G28540	protein.degradation.AAA type	AAA-type ATPase family protein	2.14004	244.944	521.016
AT3G51330	protein.degradation.aspartate protease	aspartyl protease family protein	9.18345	50.44	452.347
AT1G32940	protein.degradation.subtilases	Symbols: ATSBT3.5, SBT3.5 | SBT3.5; identical protein binding / serine-type endopeptidase	5.57133	195.558	1026.68
AT5G67340	protein.degradation.ubiquitin.E3.RING	armadillo/beta-catenin repeat family protein / U-box domain-containing protein	4.85466	33.1606	167.064
AT1G76410	protein.degradation.ubiquitin.E3.RING	Symbols: ATL8 | ATL8; protein binding / zinc ion binding	2.88857	93.3632	268.509
AT2G18680/AT2G18670	protein.degradation.ubiquitin.E3.RING	zinc finger (C3HC4-type RING finger) family protein	5.866	29.2587	175.163
AT1G08050	protein.degradation.ubiquitin.E3.RING	zinc finger (C3HC4-type RING finger) family protein	4.17357	74.0325	303.958
AT2G42360	protein.degradation.ubiquitin.E3.RING	zinc finger (C3HC4-type RING finger) family protein	2.10046	304.451	629.115
AT5G55170	protein.degradation.ubiquitin.ubiquitin	Symbols: SUM3, SUMO 3, SUMO3, ATSUMO3 | SUMO3 (SMALL UBIQUITIN-LIKE MODIFIER 3); protein binding / protein tag	2.1533	114.384	252.396
AT1G34750	protein.postranslational modification	protein phosphatase 2C, putative / PP2C, putative	2.46818	219.355	542.037
AT1G61360	protein.postranslational modification	S-locus lectin protein kinase family protein	5.67217	167.324	949.19
AT3G16030/AT1G67520	protein.postranslational modification	Symbols: CES101 | CES101 (CALLUS EXPRESSION OF RBCS 101); ATP binding / carbohydrate binding / kinase/ protein kinase/ protein serine/threonine kinase/ protein tyrosine kinase/ sugar binding	5.20621	61.2894	312.021
AT4G11890	protein.postranslational modification.kinase	protein kinase family protein	8.76072	165.388	1420.76
AT5G25440	protein.postranslational modification.kinase.receptor like cytoplasmatic kinase II	protein kinase family protein	4.01256	215.547	836.419
AT5G58940	protein.postranslational modification.kinase.receptor like cytoplasmatic kinase IV	Symbols: CRCK1 | CRCK1 (CALMODULIN-BINDING RECEPTOR-LIKE CYTOPLASMIC KINASE 1); ATP binding / kinase/ protein kinase/ protein serine/threonine kinase	2.87774	60.512	180.24
AT3G09830	protein.postranslational modification.kinase.receptor like cytoplasmatic kinase VII	protein kinase, putative	2.61959	265.263	684.62
AT2G39380	protein.targeting.secretory pathway.unspecified	Symbols: ATEXO70H2 | ATEXO70H2 (EXOCYST SUBUNIT EXO70FAMILY PROTEIN H2); protein binding	2.50792	110.683	268.188
AT1G30900	protein.targeting.secretory pathway.vacuole	vacuolar sorting receptor, putative	5.15639	154.517	817.953
AT3G19010	redox.ascorbate and glutathione	oxidoreductase, 2OG-Fe(II) oxygenase family protein	2.85188	1207.15	3452.53
AT1G03850	redox.glutaredoxins	glutaredoxin family protein	6.32062	944.253	5595.68
AT2G30540	redox.glutaredoxins	glutaredoxin family protein	5.15882	49.6384	255.505
AT3G28850	redox.glutaredoxins	glutaredoxin family protein	2.70938	127.876	344.968
AT2G28550	RNA.regulation of transcription.AP2/EREBP, APETALA2/Ethylene-responsive element binding protein family	Symbols: RAP2.7, TOE1 | RAP2.7 (RELATED TO AP2.7); DNA binding / transcription factor	0.495847	448.656	228.379
AT3G48100	RNA.regulation of transcription.ARR	Symbols: ARR5, ATRR2, IBC6 | ARR5 (ARABIDOPSIS RESPONSE REGULATOR 5); transcription regulator/ two-component response regulator	4.82403	193.892	929.431
AT3G15540	RNA.regulation of transcription.Aux/IAA family	Symbols: IAA19, MSG2 | IAA19 (INDOLE-3-ACETIC ACID INDUCIBLE 19); transcription factor	2.75636	230.5	637.471
AT5G67060	RNA.regulation of transcription.bHLH,Basic Helix-Loop-Helix family	Symbols: HEC1 | HEC1 (HECATE 1); transcription factor	2.73429	130.274	355.989
AT1G10585	RNA.regulation of transcription.bHLH,Basic Helix-Loop-Helix family	transcription factor	5.96256	64.1585	400.737
AT2G47270	RNA.regulation of transcription.bHLH,Basic Helix-Loop-Helix family	transcription factor/ transcription regulator	2.83166	117.729	346.885
AT5G15830	RNA.regulation of transcription.bZIP transcription factor family	Symbols: AtbZIP3 | AtbZIP3 (Arabidopsis thaliana basic leucine-zipper 3); DNA binding / transcription factor	0.304128	183.504	55.1399
AT2G46270	RNA.regulation of transcription.bZIP transcription factor family	Symbols: GBF3 | GBF3 (G-BOX BINDING FACTOR 3); sequence-specific DNA binding / transcription factor	3.77676	35.1967	126.696
AT3G28210	RNA.regulation of transcription.C2H2 zinc finger family	Symbols: PMZ | PMZ; zinc ion binding	3.79124	43.3861	164.92
AT1G01060	RNA.regulation of transcription.MYB-related transcription factor family	Symbols: LHY, LHY1 | LHY (LATE ELONGATED HYPOCOTYL); DNA binding / transcription factor	0.488477	722.783	367.058
AT3G04070	RNA.regulation of transcription.NAC domain transcription factor family	Symbols: anac047 | anac047 (Arabidopsis NAC domain containing protein 47); transcription factor	2.35752	1131.3	2690.37
AT5G10760	RNA.regulation of transcription.unclassified	aspartyl protease family protein	6.05734	121.727	735.605
AT5G61010	RNA.regulation of transcription.unclassified	Symbols: ATEXO70E2 | ATEXO70E2 (EXOCYST SUBUNIT EXO70FAMILY PROTEIN E2); protein binding	2.76588	292.869	820.093
AT1G02450	RNA.regulation of transcription.unclassified	Symbols: NIMIN1, NIMIN-1 | NIMIN1 (NIM1-INTERACTING 1); protein binding	7.25929	18.5998	137.229
AT2G23320	RNA.regulation of transcription.WRKY domain transcription factor family	Symbols: WRKY15 | WRKY15; calmodulin binding / transcription factor	2.14246	345.621	759.337
AT5G24110	RNA.regulation of transcription.WRKY domain transcription factor family	Symbols: WRKY30, ATWRKY30| WRKY30; transcription factor	60.3918	4.36701	291.041
AT2G40750	RNA.regulation of transcription.WRKY domain transcription factor family	Symbols: WRKY54, ATWRKY54 | WRKY54; transcription factor	24.4432	13.0465	286.084
AT3G56400	RNA.regulation of transcription.WRKY domain transcription factor family	Symbols: WRKY70, ATWRKY70| WRKY70; transcription factor/ transcription repressor	4.81521	623.106	2939.24
AT5G24530	secondary metabolism.flavonoids.dihydroflavonols	Symbols: DMR6 | DMR6 (DOWNY MILDEW RESISTANT 6); oxidoreductase/ oxidoreductase, acting on paired donors, with incorporation or reduction of molecular oxygen, 2-oxoglutarate as one donor, and incorporation of one atom each of oxygen into both donors	7.34415	268.667	1988.55
AT1G01420	secondary metabolism.flavonoids.dihydroflavonols	Symbols: UGT72B3 | UGT72B3 (UDP-GLUCOSYL TRANSFERASE 72B3); UDP-glycosyltransferase/ quercetin 3-O-glucosyltransferase/ transferase, transferring glycosyl groups	0.383935	388.32	144.318
AT5G42830	secondary metabolism.phenylpropanoids	transferase family protein	17.1238	58.6862	949.02
AT5G01210	secondary metabolism.phenylpropanoids	transferase family protein	2.82373	1079.14	2919.15
AT2G30490	secondary metabolism.phenylpropanoids.lignin biosynthesis.C4H	Symbols: ATC4H, C4H, CYP73A5 | C4H (CINNAMATE-4-HYDROXYLASE); trans-cinnamate 4-monooxygenase	2.64004	2714.68	7157.8
AT5G61420	secondary metabolism.sulfur-containing.glucosinolates.regulation.aliphatic	Symbols: MYB28, HAG1 | MYB28 (myb domain protein 28); DNA binding / transcription factor	0.296791	603.862	185.613
AT5G07690	secondary metabolism.sulfur-containing.glucosinolates.regulation.aliphatic	Symbols: MYB29, ATMYB29, PMG2 | ATMYB29 (ARABIDOPSIS THALIANA MYB DOMAIN PROTEIN 29); DNA binding / transcription factor	0.149596	189.449	28.1946
AT1G16410/AT1G16400	secondary metabolism.sulfur-containing.glucosinolates.synthesis.aliphatic.CYP79F1/F2 monooxygenase	Symbols: CYP79F1/ F2 | (CYTOCHROME P45079F1/ 79F2); oxidoreductase, acting on paired donors, with incorporation or reduction of molecular oxygen, NADH or NADPH as one donor, and incorporation of one atom of oxygen	0.1711	454.763	76.6374
AT4G13770/AT5G65110	secondary metabolism.sulfur-containing.glucosinolates.synthesis.aliphatic.CYP83A1 phenylacetaldoxime monooxygenase	Symbols: CYP83A1, REF2 | CYP83A1 (CYTOCHROME P45083A1); oxidoreductase,Acting on paired donors, with incorporation or reduction of molecular oxygen, NADH or NADPHAs one donor,And incorporation of oneAtom of oxygen /oxygen binding	0.275375	4682.28	1287.09
AT3G58990/AT3G58980	secondary metabolism.sulfur-containing.glucosinolates.synthesis.aliphatic.methylthioalkylmalate isomerase small subunit (MAM-IS)	aconitase C-terminal domain-containing protein	0.217371	1576.08	340.28
AT2G43100	secondary metabolism.sulfur-containing.glucosinolates.synthesis.aliphatic.methylthioalkylmalate isomerase small subunit (MAM-IS)	aconitase C-terminal domain-containing protein	0.212028	2179.88	457.133
AT5G23010	secondary metabolism.sulfur-containing.glucosinolates.synthesis.aliphatic.methylthioalkylmalate synthase (MAM)	Symbols: MAM1, IMS3 | MAM1 (METHYLTHIOALKYLMALATE SYNTHASE 1); 2-isopropylmalate synthase/ methylthioalkylmalate synthase	0.321647	4125.92	1342.09
AT5G23020	secondary metabolism.sulfur-containing.glucosinolates.synthesis.aliphatic.methylthioalkylmalate synthase (MAM)	Symbols: MAM-L, MAM3, IMS2 | IMS2 (2-ISOPROPYLMALATE SYNTHASE 2); 2-isopropylmalate synthase/ methylthioalkylmalate synthase	0.359651	1452.52	513.725
AT4G12030	secondary metabolism.sulfur-containing.glucosinolates.transport.aliphatic	bile acid:sodium symporter family protein	0.233101	722.613	162.142
AT4G24670	secondary metabolism.sulfur-containing.misc.alliinase	Symbols: TAR2 | TAR2 (TRYPTOPHAN AMINOTRANSFERASE RELATED 2); L-tryptophan:2-oxoglutarate aminotransferase/ L-tryptophan:pyruvate aminotransferase/ carbon-sulfur lyase	0.490222	212.819	104.42
AT5G52810	secondary metabolism.unspecified	ornithine cyclodeaminase/mu-crystallin family protein	3.21625	497.493	1562.36
AT3G47480	signalling.calcium	calcium-binding EF hand family protein	4.7057	206.222	964.266
AT3G63380	signalling.calcium	calcium-transporting ATPase, plasma membrane-type, putative / Ca(2+)-ATPase, putative (ACA12)	7.70715	50.3863	361.592
AT1G73805	signalling.calcium	calmodulin binding	4.81459	82.4019	400.427
AT3G01830	signalling.calcium	calmodulin-related protein, putative	4.04575	57.3306	234.583
AT1G08450	signalling.calcium	Symbols: CRT3 | CRT3 (CALRETICULIN 3); calcium ion binding / unfolded protein binding	2.31075	938.447	2182.73
AT4G33050	signalling.calcium	Symbols: EDA39 | EDA39 (embryo sac development arrest 39); calmodulin binding	3.33505	564.803	1940.84
AT2G41100	signalling.calcium	Symbols: TCH3, ATCAL4 | TCH3 (TOUCH 3); calcium ion binding	2.14992	6263.38	13329.7
AT5G56230	signalling.G-proteins	Symbols: PRA1.G2 | PRA1.G2 (PRENYLATED RAB ACCEPTOR 1.G2)	2.35643	54.2336	129.524
AT4G34390	signalling.G-proteins	Symbols: XLG2 | XLG2 (extra-large GTP-binding protein 2); guanyl nucleotide binding / signal transducer	2.30734	258.486	597.011
AT4G26070	signalling.MAP kinases	Symbols: MEK1, NMAPKK, ATMEK1, MKK1 | MEK1 (MAP KINASE/ ERK KINASE 1); MAP kinase kinase/ kinase/ protein binding	2.38892	167.689	403.349
AT4G23220	signalling.receptor kinases.DUF 26	kinase	9.07332	41.9153	378.743
AT4G23150	signalling.receptor kinases.DUF 26	protein kinase family protein	9.45925	35.7602	318.641
AT4G21400	signalling.receptor kinases.DUF 26	protein kinase family protein	2.47	71.3721	176.624
AT1G70530	signalling.receptor kinases.DUF 26	protein kinase family protein	2.2577	355.24	803.581
AT1G70520	signalling.receptor kinases.DUF 26	protein kinase family protein	2.18833	510.988	1114.58
AT4G23280	signalling.receptor kinases.DUF 26	protein kinase, putative	6.13535	41.8956	274.16
AT3G45860	signalling.receptor kinases.DUF 26	receptor-like protein kinase, putative	2.88498	49.0437	142.473
AT4G23180	signalling.receptor kinases.DUF 26	Symbols: CRK10, RLK4 | CRK10(CYSTEINE-RICH RLK10); ATP binding / kinase/ protein kinase/ protein serine/threonine kinase/ protein tyrosine kinase	2.23316	390.525	884.762
AT4G23190	signalling.receptor kinases.DUF 26	Symbols: CRK11, AT-RLK3 | CRK11 (CYSTEINE-RICH RLK11); kinase/ protein kinase	5.28301	64.0865	341.575
AT4G23210	signalling.receptor kinases.DUF 26	Symbols: CRK13 | protein kinase family protein	4.65435	66.5317	298.84
AT4G04960	signalling.receptor kinases.legume-lectin	lectin protein kinase, putative	2.97629	120.117	358.202
AT2G19190	signalling.receptor kinases.leucine rich repeat I	Symbols: FRK1 | FRK1 (FLG22-INDUCED RECEPTOR-LIKE KINASE 1); kinase	19.4422	106.712	2049.36
AT2G13800/AT2G13790	signalling.receptor kinases.leucine rich repeat II	Symbols: ATSERK5/ ATSERK4 | SERK5/ 4 (SOMATIC EMBRYOGENESIS RECEPTOR-LIKE KINASE 5/ 4); ATP binding / protein kinase/ transmembrane receptor protein serine/threonine kinase	3.13563	362.732	1117.21
AT5G67280	signalling.receptor kinases.leucine rich repeat III	Symbols: RLK | RLK (Receptor-like kinase); ATP binding / kinase/ protein serine/threonine kinase	0.403099	640.469	260.033
AT1G56140/AT1G56120/AT1G56130	signalling.receptor kinases.leucine rich repeat VIII.VIII-2	leucine-rich repeat family protein / protein kinase family protein	2.21028	148.322	327.362
AT5G48380	signalling.receptor kinases.leucine rich repeat X	leucine-rich repeat family protein / protein kinase family protein	2.23129	795.69	1750.34
AT5G25930	signalling.receptor kinases.leucine rich repeat XI	leucine-rich repeat family protein / protein kinase family protein	3.53269	208.226	742.054
AT2G31880	signalling.receptor kinases.leucine rich repeat XI	leucine-rich repeat transmembrane protein kinase, putative	3.85033	1878.35	7244.8
AT4G08850	signalling.receptor kinases.leucine rich repeat XII	kinase	2.09042	1702.51	3508.78
AT1G35710	signalling.receptor kinases.leucine rich repeat XII	leucine-rich repeat transmembrane protein kinase, putative	5.3336	54.1297	275.465
AT1G51890	signalling.receptor kinases.misc	leucine-rich repeat protein kinase, putative	8.73506	115.118	964.976
AT1G51850	signalling.receptor kinases.misc	leucine-rich repeat protein kinase, putative	4.27732	240.566	984.72
AT1G51800	signalling.receptor kinases.misc	leucine-rich repeat protein kinase, putative	3.07695	522.528	1594.6
AT3G22060	signalling.receptor kinases.misc	receptor protein kinase-related	6.54036	248.78	1614.77
AT2G37710	signalling.receptor kinases.misc	Symbols: RLK | RLK (receptor lectin kinase); kinase	2.48379	967.342	2379.23
AT4G21380	signalling.receptor kinases.S-locus glycoprotein like	Symbols: ARK3 | ARK3 (A. THALIANA RECEPTOR KINASE 3); kinase/ transmembrane receptor protein serine/threonine kinase	3.76908	51.6033	189.404
AT4G21390	signalling.receptor kinases.S-locus glycoprotein like	Symbols: B120| B120; ATP binding / protein kinase/ protein serine/threonine kinase/ sugar binding	3.10169	41.8464	131.166
AT4G18250	signalling.receptor kinases.thaumatin like	receptor serine/threonine kinase, putative	3.93759	110.901	417.57
AT1G16260	signalling.receptor kinases.wall associated kinase	protein kinase family protein	2.1415	247.211	526.779
AT1G21250	signalling.receptor kinases.wall associated kinase	Symbols: WAK1, PRO25 | WAK1 (CELL WALL-ASSOCIATED KINASE); kinase	2.64077	1008.95	2687.42
AT1G18390	signalling.receptor kinases.wheat LRK10like	ATP binding / kinase/ protein kinase/ protein serine/threonine kinase/ protein tyrosine kinase	3.5508	294.88	1043.46
AT1G66880	signalling.receptor kinases.wheat LRK10like	serine/threonine protein kinase family protein	4.53383	128.306	586.735
AT5G38210	signalling.receptor kinases.wheat LRK10like	serine/threonine protein kinase family protein	3.59059	47.3186	175.741
AT3G01420	stress.abiotic	Symbols: ALPHA-DOX1, DOX1, DIOX1 | DOX1; lipoxygenase	2.29138	70.4609	165.129
AT2G29500	stress.abiotic.heat	17.6 kDa class I small heat shock protein (HSP17.6B-CI)	2.25943	923.246	2242.58
AT2G17880	stress.abiotic.heat	DNAJ heat shock protein, putative	2.93725	162.423	470.435
AT3G10985	stress.abiotic.touch/wounding	Symbols: SAG20, WI12, ATWI-12 | SAG20(SENESCENCE ASSOCIATED GENE 20)	2.42229	1140.17	2823.51
AT4G23680	stress.abiotic.unspecified	major latex protein-related / MLP-related	0.438803	9858.07	4519.38
AT1G09560	stress.abiotic.unspecified	Symbols: GLP5 | GLP5 (GERMIN-LIKE PROTEIN 5); manganese ion binding / nutrient reservoir	2.78448	3831.53	10807.2
AT4G14630	stress.abiotic.unspecified	Symbols: GLP9 | GLP9 (GERMIN-LIKE PROTEIN 9); manganese ion binding / nutrient reservoir	9.27928	36.4785	345.037
AT2G01530	stress.abiotic.unspecified	Symbols: MLP329 | MLP329 (MLP-LIKE PROTEIN 329); copper ion binding	2.1208	100.741	217.245
AT1G63750	stress.biotic	ATP binding / nucleoside-triphosphatase/ nucleotide binding / protein binding / transmembrane receptor	2.08115	70.8868	146.796
AT1G02360	stress.biotic	chitinase, putative	19.3987	50.7198	1067.36
AT2G43570	stress.biotic	chitinase, putative	9.65243	160.671	1555.27
AT4G01700	stress.biotic	chitinase, putative	6.82271	329.939	2327.5
AT2G43620	stress.biotic	chitinase, putative	4.07286	3860.61	15748.7
AT1G22900	stress.biotic	FUNCTIONS IN: molecular_function unknown; INVOLVED IN: defense response; LOCATED IN: endomembrane system; EXPRESSED IN: stamen; EXPRESSED DURING: 4 anthesis; CONTAINS InterPro DOMAIN/s: Plant disease resistance response protein (InterPro:IPR004265); BEST Arabidopsis thaliana protein match is: disease resistance-responsive family protein (TAIR:AT5G42500.1); Has 560Blast hits to 559 proteins in 35 …	3.19749	103.206	331.498
AT5G15870	stress.biotic	glycosyl hydrolase family 81 protein	2.35922	199.366	469.64
AT3G02840	stress.biotic	immediate-early fungal elicitor family protein	2.70636	138.134	385.807
AT2G38870	stress.biotic	protease inhibitor, putative	2.56638	7739.34	20158.3
AT4G14610	stress.biotic	pseudogene, disease resistance protein (CC-NBS-LRR class), putative, domain signature CC-NBS-LRR exists, suggestive of a disease resistance protein.; blastp match of 45% identity and 2.2e-162 P-value to GP|24461866|gb|AAN62353.1|AF506028_20|AF506028 NBS-LRR type disease resistance protein Poncirus trifoliata	3.36627	90.2493	305.478
AT4G33300	stress.biotic	Symbols: ADR1-L1 | ADR1-L1 (ADR1-like 1); ATP binding / protein binding	2.10604	914.879	1951.74
AT3G54420	stress.biotic	Symbols: ATEP3, ATCHITIV, CHIV | ATEP3; chitinase	3.15369	240.754	775.528
AT2G25470	stress.biotic	Symbols: AtRLP21 | AtRLP21 (Receptor Like Protein 21); protein binding	5.94746	40.1801	252.761
AT1G19610	stress.biotic	Symbols: LCR78, PDF1.4 | PDF1.4	4.98156	373.251	1812.36
AT5G06320	stress.biotic	Symbols: NHL3 | NHL3	2.11435	2767.34	5790.56
AT3G22231	stress.biotic	Symbols: PCC1 | PCC1 (PATHOGEN AND CIRCADIAN CONTROLLED 1)	9.98451	686.301	6202.37
AT2G14610	stress.biotic	Symbols: PR1, PR 1, ATPR1 | PR1 (PATHOGENESIS-RELATED GENE 1)	7.45748	536.839	4870.26
AT4G26090	stress.biotic	Symbols: RPS2 | RPS2 (RESISTANT TO P. SYRINGAE 2); protein binding	2.16054	119.852	256.328
AT5G24090	stress.biotic.PR-proteins	acidic endochitinase (CHIB1)	3.49267	86.909	321.671
AT3G50950	stress.biotic.PR-proteins	disease resistance protein (CC-NBS-LRR class), putative	2.16962	1021.66	2217.29
AT1G57630	stress.biotic.PR-proteins	disease resistance protein (TIR class), putative	8.64652	101.23	784
AT5G11250	stress.biotic.PR-proteins	disease resistance protein (TIR-NBS-LRR class), putative	2.11779	129.309	272.741
AT2G32680	stress.biotic.PR-proteins	Symbols: AtRLP23 | AtRLP23 (Receptor Like Protein 23); kinase/ protein binding	8.01337	63.4997	510.4
AT3G05360	stress.biotic.PR-proteins	Symbols: AtRLP30| AtRLP30(Receptor Like Protein 30); kinase/ protein binding	2.83986	75.1438	216.029
AT3G25010	stress.biotic.PR-proteins	Symbols: AtRLP41 | AtRLP41 (Receptor Like Protein 41); kinase/ protein binding	3.769	44.1163	178.507
AT4G04220	stress.biotic.PR-proteins	Symbols: AtRLP46 | AtRLP46 (Receptor Like Protein 46); kinase/ protein binding	5.5044	57.4045	318.959
AT2G43510	stress.biotic.PR-proteins.plant defensins	Symbols: ATTI1 | ATTI1; serine-type endopeptidase inhibitor	2.57966	616.615	1622.55
AT2G26020	stress.biotic.PR-proteins.plant defensins	Symbols: PDF1.2b | PDF1.2b (plant defensin 1.2b)	0.413852	10351.8	4242.33
AT2G20142	stress.biotic.receptors	transmembrane receptor	3.12183	71.9042	228.596
AT1G33960	stress.biotic.signalling	Symbols: AIG1 | AIG1 (AVRRPT2-INDUCED GENE 1); GTP binding	11.5757	98.8136	1197.04
AT3G48090	stress.biotic.signalling	Symbols: EDS1 | EDS1 (enhanced disease susceptibility 1); lipase/ signal transducer/ triacylglycerol lipase	2.13225	189.139	403.624
AT2G39200	stress.biotic.signalling.MLO-like	Symbols: MLO12, ATMLO12 | MLO12 (MILDEW RESISTANCE LOCUS O 12); calmodulin binding	7.57561	193.783	1350.35
AT1G11310	stress.biotic.signalling.MLO-like	Symbols: MLO2, ATMLO2, PMR2 | MLO2 (MILDEW RESISTANCE LOCUS O 2); calmodulin binding	2.32708	797.097	1862.43
AT1G61560	stress.biotic.signalling.MLO-like	Symbols: MLO6, ATMLO6 | MLO6 (MILDEW RESISTANCE LOCUS O 6); calmodulin binding	4.754	29.3936	140.201
AT1G23730	TCA / org transformation.carbonic anhydrases	Symbols: ATBCA3, BCA3 | BCA3 (BETA CARBONIC ANHYDRASE 4); carbonate dehydratase/ zinc ion binding	3.60904	94.9937	342.375
AT1G69720	tetrapyrrole synthesis.heme oxygenase	Symbols: ho3 | ho3 (HEME OXYGENASE 3); heme oxygenase (decyclizing)	2.22192	53.8672	118.993
AT5G06530	transport.ABC transporters and multidrug resistance systems	ABC transporter family protein	0.440085	564.148	247.425
AT3G62700	transport.ABC transporters and multidrug resistance systems	Symbols: ATMRP10| ATMRP10; ATPase, coupled to transmembrane movement of substances	0.48579	1234.03	606.092
AT3G21250	transport.ABC transporters and multidrug resistance systems	Symbols: ATMRP6, MRP6 | ATMRP6; ATPase, coupled to transmembrane movement of substances	0.44698	407.933	179.491
AT1G15520	transport.ABC transporters and multidrug resistance systems	Symbols: PDR12, ATPDR12 | PDR12 (PLEIOTROPIC DRUG RESISTANCE 12); ATPase, coupled to transmembrane movement of substances	4.59626	142.66	683.08
AT3G53480	transport.ABC transporters and multidrug resistance systems	Symbols: PDR9, ATPDR9, ABCG37 | PDR9 (PLEIOTROPIC DRUG RESISTANCE 9); ATPase, coupled to transmembrane movement of substances	4.6341	49.4955	232.705
AT4G21120	transport.amino acids	Symbols: AAT1, CAT1 | AAT1 (AMINO ACID TRANSPORTER 1); L-glutamate transmembrane transporter/ L-lysine transmembrane transporter/ arginine transmembrane transporter/ cationic amino acid transmembrane transporter	5.85581	119.283	709.221
AT5G40780	transport.amino acids	Symbols: LTH1 | LHT1; amino acid transmembrane transporter	9.4713	299.788	2677.16
AT2G38290	transport.ammonium	Symbols: ATAMT2, AMT2;1 | ATAMT2 (AMMONIUM TRANSPORTER 2); ammonium transmembrane transporter/ high affinity secondary active ammonium transmembrane transporter	2.48245	318.789	787.772
AT2G46430/AT2G46440	transport.cyclic nucleotide or calcium regulated channels	Symbols: CNGC3/ 11 | ATCNGC3/ 11 (CYCLIC NUCLEOTIDE GATED CHANNEL 3/ 11); calmodulin binding / cyclic nucleotide binding / ion channel	2.16426	197.276	426.608
AT1G80760	transport.Major Intrinsic Proteins.NIP	Symbols: NIP6;1, NIP6, NLM7 | NIP6;1 (NOD26-LIKE INTRINSIC PROTEIN 6;1); boron transporter/ glycerol transmembrane transporter/ urea transmembrane transporter/ water channel/ water transporter	0.388714	212.693	82.36
AT4G17340	transport.Major Intrinsic Proteins.TIP	Symbols: TIP2;2, DELTA-TIP2 | TIP2;2 (TONOPLAST INTRINSIC PROTEIN 2;2); water channel	0.187072	2680.05	516.285
AT3G47420	transport.membrane system unknown	glycerol-3-phosphate transporter, putative / glycerol 3-phosphate permease, putative	0.346282	701.143	239.771
AT1G64170	transport.metal	Symbols: ATCHX16, CHX16 | ATCHX16 (CATION/H+ EXCHANGER 16); monovalent cation:proton antiporter/ sodium:hydrogen antiporter	2.57287	421.471	1083.73
AT4G23700	transport.metal	Symbols: ATCHX17, CHX17 | ATCHX17 (CATION/H+ EXCHANGER 17); monovalent cation:proton antiporter/ sodium:hydrogen antiporter	4.79998	74.0938	367.184
AT4G24120	transport.metal	Symbols: YSL1, ATYSL1 | YSL1 (YELLOW STRIPE LIKE 1); oligopeptide transporter	0.460774	811.296	369.856
AT2G17500	transport.misc	auxin efflux carrier family protein	3.3699	244.719	813.31
AT5G54860	transport.misc	integral membrane transporter family protein	2.79953	190.972	540.822
AT2G04100/AT2G04090	transport.misc	MATE efflux family protein	2.03538	83.0865	168.848
AT1G26130	transport.p- and v-ATPases	haloacid dehalogenase-like hydrolase family protein	2.1139	97.7474	203.113
AT5G26340	transport.sugars	Symbols: MSS1, STP13 | MSS1; carbohydrate transmembrane transporter/ hexose:hydrogen symporter/ high-affinity hydrogen:glucose symporter/ sugar:hydrogen symporter	2.42176	982.952	2292.45

## Sheet: Root at 24 hpi
AGI	Pathway	Description	Fold change	Signal mock	Signal C58
AT5G53970	aminoAcid metabolism.degradation.aromaticAa.tyrosine	aminotransferase, putative	2.11944	145.033	319.453
AT3G16150	aminoAcid metabolism.degradation.aspartate family.asparagine.L-asparaginase	L-asparaginase, putative /L-asparagineAmidohydrolase, putative	2.7314	406.68	1186.08
AT1G64660	aminoAcid metabolism.degradation.aspartate family.methionine.methionine gamma-lyase	Symbols:ATMGL |ATMGL (ARABIDOPSIS THALIANA METHIONINE GAMMA-LYASE); catalytic/methionine gamma-lyase	5.91292	135.115	795.61
AT5G48880	aminoAcid metabolism.degradation.branched chain group.isoleucine	Symbols: PKT2, KAT5 | PKT2 (PEROXISOMAL 3-KETO-ACYL-COA THIOLASE 2);Acetyl-CoA C-acyltransferase/catalytic	0.322133	872.109	246.91
AT3G45300	aminoAcid metabolism.degradation.branched chain group.leucine	Symbols: IVD,ATIVD | IVD (ISOVALERYL-COA-DEHYDROGENASE);ATP binding /isovaleryl-CoA dehydrogenase	3.06212	604.673	1915.19
AT1G03090	aminoAcid metabolism.degradation.branched chain group.leucine	Symbols: MCCA | MCCA; methylcrotonoyl-CoA carboxylase	3.74849	423.399	1640.11
AT4G34030	aminoAcid metabolism.degradation.branched chain group.leucine	Symbols: MCCB | MCCB (3-METHYLCROTONYL-COA CARBOXYLASE); biotin carboxylase/methylcrotonoyl-CoA carboxylase	2.71431	486.814	1334.86
AT1G55510	aminoAcid metabolism.degradation.branched chain group.shared	Symbols: BCDH BETA1 | BCDH BETA1 (BRANCHED-CHAINALPHA-KETOACID DECARBOXYLASE E1 BETA SUBUNIT); 3-methyl-2-oxobutanoate dehydrogenase (2-methylpropanoyl-transferring)/catalytic	2.54739	244.289	630.227
AT3G06850	aminoAcid metabolism.degradation.branched chain group.shared	Symbols: BCE2, LTA1, DIN3 | BCE2;Acetyltransferase/Alpha-ketoacid dehydrogenase/dihydrolipoamide branched chainAcyltransferase	3.79603	837.02	3303.76
AT3G30775	aminoAcid metabolism.degradation.glutamate family.proline	Symbols: ERD5, PRODH,AT-POX,ATPOX,ATPDH, PRO1 | ERD5 (EARLY RESPONSIVE TO DEHYDRATION 5); proline dehydrogenase	2.08768	3929.09	8343.78
AT3G44720	aminoAcid metabolism.synthesis.aromaticAa.phenylalanine.arogenate dehydratase /prephenate dehydratase	Symbols:ADT4 |ADT4 (arogenate dehydratase 4);Arogenate dehydratase/prephenate dehydratase	2.01101	591.131	1223.26
AT5G05730	aminoAcid metabolism.synthesis.aromaticAa.tryptophan.anthranilate synthase	Symbols:ASA1, TRP5,AMT1, WEI2 |ASA1 (ANTHRANILATE SYNTHASEALPHA SUBUNIT 1);Anthranilate synthase	2.06902	1336.3	2792.17
AT3G61300	aminoAcid metabolism.synthesis.aromaticAa.tryptophan.phosphoribosyanthranilate isomerase	C2 domain-containing protein	0.217239	97.9387	23.3068
AT3G47340	aminoAcid metabolism.synthesis.aspartate family.asparagine.asparagine synthetase	Symbols:ASN1, DIN6,AT-ASN1 |ASN1 (GLUTAMINE-DEPENDENTASPARAGINE SYNTHASE 1);Asparagine synthase (glutamine-hydrolyzing)	10.5891	48.7709	542.327
AT3G22740	aminoAcid metabolism.synthesis.aspartate family.methionine.homocysteine S-methyltransferase	Symbols: HMT3 | HMT3; homocysteine S-methyltransferase	0.330031	99.9848	32.579
AT5G14060/ AT3G02020	aminoAcid metabolism.synthesis.aspartate family.misc.homoserine.aspartate kinase	Symbols: CARAB-AK-LYS | CARAB-AK-LYS;AminoAcid binding /Aspartate kinase	0.489092	714.448	349.693
AT1G31230	aminoAcid metabolism.synthesis.aspartate family.misc.homoserine.aspartate kinase	Symbols:AK-HSDH I,AK-HSDH |AK-HSDH I (ASPARTATE KINASE-HOMOSERINE DEHYDROGENASE I);Aspartate kinase/homoserine dehydrogenase	0.481173	783.185	377.116
AT3G19710	aminoAcid metabolism.synthesis.branched chain group.common.branched-chainAminoAcidAminotransferase	Symbols: BCAT4 | BCAT4 (BRANCHED-CHAINAMINOTRANSFERASE4); catalytic/methionine-oxo-acid transaminase	0.1146	7906.11	902.04
AT1G31180/ AT5G14200	aminoAcid metabolism.synthesis.branched chain group.leucine specific.3-isopropylmalate dehydrogenase	3-isopropylmalate dehydrogenase, chloroplast, putative	0.2321	3702.45	857.873
AT2G38400	aminoAcid metabolism.synthesis.centralAminoAcid metabolism.alanine.alanine-glyoxylateAminotransferase	Symbols:AGT3 |AGT3 (ALANINE:GLYOXYLATEAMINOTRANSFERASE 3);Alanine-glyoxylate transaminase/catalytic/pyridoxal phosphate binding /transaminase	2.23433	557.039	1229.41
AT2G24580	aminoAcid metabolism.synthesis.serine-glycine-cysteine group.glycine.sarcosine oxidase	sarcosine oxidase family protein	2.27905	274.818	641.361
AT2G17630	aminoAcid metabolism.synthesis.serine-glycine-cysteine group.serine.phosphoserineAminotransferase	phosphoserineAminotransferase, putative	0.463742	1599.16	748.254
AT1G19900	Biodegradation of Xenobiotics	glyoxal oxidase-related	0.338638	585.183	195.989
AT3G48690	Biodegradation of Xenobiotics	Symbols:ATCXE12, CXE12 | CXE12; carboxylesterase	2.77981	1222.41	3427.41
AT5G16080	Biodegradation of Xenobiotics	Symbols:AtCXE17 |AtCXE17 (Arabidopsis thaliana carboxyesterase 17); hydrolase	3.6409	40.7593	152.238
AT1G80160	Biodegradation of Xenobiotics.lactoylglutathione lyase	lactoylglutathione lyase family protein /glyoxalase I family protein	4.01919	39.7515	151.714
AT5G14780	C1-metabolism.formate dehydrogenase	Symbols: FDH | FDH (FORMATE DEHYDROGENASE); NAD or NADH binding /binding /catalytic/cofactor binding /oxidoreductase,Acting on the CH-OH group of donors, NAD or NADPAsAcceptor	3.17035	361.835	1148.55
AT2G45470	cell wall.cell wall proteins.AGPs.AGP	Symbols: FLA8,AGP8 | FLA8 (FASCICLIN-LIKEARABINOGALACTAN PROTEIN 8)	0.491876	3254.65	1630.6
AT4G26320	cell wall.cell wall proteins.AGPs.AGP	Symbols:AGP13 |AGP13 (arabinogalactan protein 13)	0.251259	4757.56	1235.81
AT5G56540	cell wall.cell wall proteins.AGPs.AGP	Symbols:AGP14,ATAGP14 |AGP14 (ARABINOGALACTAN PROTEIN 14)	0.330757	7874.75	2624.94
AT2G22470	cell wall.cell wall proteins.AGPs.AGP	Symbols:AGP2,ATAGP2 |AGP2 (ARABINOGALACTAN PROTEIN 2)	0.488149	3078.33	1519.97
AT5G53250	cell wall.cell wall proteins.AGPs.AGP	Symbols:AGP22,ATAGP22 |AGP22 (ARABINOGALACTAN PROTEIN 22)	0.235637	5493.09	1332.91
AT5G10430	cell wall.cell wall proteins.AGPs.AGP	Symbols:AGP4,ATAGP4 |AGP4 (ARABINOGALACTAN PROTEIN 4)	0.384321	5276.35	2099.16
AT1G26240	cell wall.cell wall proteins.HRGP	proline-rich extensin-like family protein	6.64755	47.524	321.916
AT3G22800	cell wall.cell wall proteins.LRR	leucine-rich repeat family protein /extensin family protein	2.94049	136.179	399.974
AT5G03760	cell wall.cellulose synthesis	Symbols:ATCSLA09, CSLA09,ATCSLA9, CSLA9, RAT4 |ATCSLA09; mannan synthase/transferase, transferring glycosyl groups	0.230366	533.368	124.208
AT2G32620	cell wall.cellulose synthesis.cellulose synthase	Symbols:ATCSLB02, CSLB02,ATCSLB2 |ATCSLB02; cellulose synthase/transferase/transferase, transferring glycosyl groups	0.401935	206.227	83.054
AT4G15290	cell wall.cellulose synthesis.cellulose synthase	Symbols:ATCSLB05, CSLB05,ATCSLB5 |ATCSLB05; cellulose synthase/transferase/transferase, transferring glycosyl groups	0.0908365	618.324	55.9299
AT3G29810	cell wall.cellulose synthesis.COBRA	Symbols: COBL2 | COBL2 (COBRA-LIKE PROTEIN 2 PRECURSOR)	2.26918	276.225	626.019
AT3G47040	cell wall.degradation.cellulasesAnd beta -1,4-glucanases	glycosyl hydrolase family 3 protein	0.459367	92.9247	42.7387
AT3G52840	cell wall.degradation.mannan-xylose-arabinose-fucose	Symbols: BGAL2 | BGAL2 (beta-galactosidase 2); beta-galactosidase/catalytic/cation binding	3.69302	100.328	397.63
AT5G49360/ AT5G01980	cell wall.degradation.mannan-xylose-arabinose-fucose	Symbols: BXL1,ATBXL1 | BXL1 (BETA-XYLOSIDASE 1); hydrolase, hydrolyzing O-glycosyl compounds	5.49927	458.899	2517.93
AT1G02640	cell wall.degradation.mannan-xylose-arabinose-fucose	Symbols: BXL2,ATBXL2 | BXL2 (BETA-XYLOSIDASE 2); hydrolase, hydrolyzing O-glycosyl compounds	2.49884	712.647	1848.68
AT4G30270	cell wall.degradation.mannan-xylose-arabinose-fucose	Symbols: MERI5B, MERI-5, SEN4 | MERI5B (meristem-5); hydrolase,Acting on glycosyl bonds /xyloglucan:xyloglucosyl transferase	3.73875	1677.38	6341.7
AT1G67830	cell wall.degradation.mannan-xylose-arabinose-fucose	Symbols:ATFXG1 |ATFXG1 (alpha-fucosidase 1);Alpha-L-fucosidase/carboxylesterase	2.69826	62.8512	169.148
AT1G02460	cell wall.degradation.pectate lyasesAnd polygalacturonases	glycoside hydrolase family 28 protein /polygalacturonase (pectinase) family protein	0.194314	166.813	33.4089
AT3G06770	cell wall.degradation.pectate lyasesAnd polygalacturonases	glycoside hydrolase family 28 protein /polygalacturonase (pectinase) family protein	0.498744	335.439	167.65
AT3G07010	cell wall.degradation.pectate lyasesAnd polygalacturonases	pectate lyase family protein	0.336646	514.368	173.056
AT1G05650/ AT1G05660	cell wall.degradation.pectate lyasesAnd polygalacturonases	polygalacturonase, putative /pectinase, putative	0.129415	181.474	22.6729
AT2G43880	cell wall.degradation.pectate lyasesAnd polygalacturonases	polygalacturonase, putative /pectinase, putative	0.164611	309.634	51.0593
AT3G26610	cell wall.degradation.pectate lyasesAnd polygalacturonases	polygalacturonase, putative /pectinase, putative	0.163682	263.799	50.0619
AT5G06860	cell wall.degradation.pectate lyasesAnd polygalacturonases	Symbols: PGIP1,ATPGIP1 | PGIP1 (POLYGALACTURONASE INHIBITING PROTEIN 1); protein binding	3.17321	3139.99	9964.7
AT2G15350/ AT2G15370	cell wall.hemicellulose synthesis	Symbols: FUT5/ 10| (FUCOSYLTRANSFERASE 5/ 10); fucosyltransferase/transferase, transferring glycosyl groups	0.346677	223.434	78.5682
AT5G13870	cell wall.modification	Symbols: EXGT-A4 | EXGT-A4 (ENDOXYLOGLUCAN TRANSFERASEA4); hydrolase,Acting on glycosyl bonds /hydrolase, hydrolyzing O-glycosyl compounds /xyloglucan:xyloglucosyl transferase	0.130137	520.573	69.084
AT4G14130	cell wall.modification	Symbols: XTR7 | XTR7 (XYLOGLUCAN ENDOTRANSGLYCOSYLASE 7); hydrolase,Acting on glycosyl bonds /hydrolase, hydrolyzing O-glycosyl compounds /xyloglucan:xyloglucosyl transferase	0.421746	2903.17	1232.66
AT3G44990	cell wall.modification	Symbols: XTR8,ATXTR8 | XTR8 (XYLOGLUCAN ENDO-TRANSGLYCOSYLASE-RELATED 8); hydrolase,Acting on glycosyl bonds /xyloglucan:xyloglucosyl transferase	0.474907	12644.6	5947.56
AT1G69530	cell wall.modification	Symbols:ATEXPA1, EXP1,AT-EXP1,ATEXP1,ATHEXPALPHA 1.2 |ATEXPA1 (ARABIDOPSIS THALIANA EXPANSINA1)	4.60383	372.835	1702.06
AT5G56320	cell wall.modification	Symbols:ATEXPA14, EXP14,ATEXP14,ATHEXPALPHA 1.5 |ATEXPA14 (ARABIDOPSIS THALIANA EXPANSINA14)	0.491306	412.851	207.717
AT4G01630	cell wall.modification	Symbols:ATEXPA17,ATEXP17,ATHEXPALPHA 1.13 |ATEXPA17 (ARABIDOPSIS THALIANA EXPANSINA17)	0.410889	310.777	129.872
AT2G40610	cell wall.modification	Symbols:ATEXPA8, EXP8,ATEXP8,ATHEXPALPHA 1.11 |ATEXPA8 (ARABIDOPSIS THALIANA EXPANSINA8)	4.26368	108.515	476.951
AT2G20750	cell wall.modification	Symbols:ATEXPB1, EXPB1,ATHEXP BETA 1.5 |ATEXPB1 (ARABIDOPSIS THALIANA EXPANSIN B1)	0.477096	397.778	198.375
AT1G65310	cell wall.modification	Symbols:ATXTH17, XTH17 | XTH17 (XYLOGLUCAN ENDOTRANSGLUCOSYLASE/HYDROLASE 17); hydrolase,Acting on glycosyl bonds /hydrolase, hydrolyzing O-glycosyl compounds /xyloglucan:xyloglucosyl transferase	0.127733	1301.68	177.799
AT4G30280	cell wall.modification	Symbols:ATXTH18, XTH18 | XTH18 (XYLOGLUCAN ENDOTRANSGLUCOSYLASE/HYDROLASE 18); hydrolase,Acting on glycosyl bonds /hydrolase, hydrolyzing O-glycosyl compounds /xyloglucan:xyloglucosyl transferase	0.497571	2198.11	1088.9
AT2G18800	cell wall.modification	Symbols:ATXTH21, XTH21 | XTH21 (XYLOGLUCAN ENDOTRANSGLUCOSYLASE/HYDROLASE 21); hydrolase,Acting on glycosyl bonds /xyloglucan endotransglucosylase	0.00544545	326.229	2.04842
AT1G11545	cell wall.modification	xyloglucan:xyloglucosyl transferase, putative /xyloglucan endotransglycosylase, putative /endo-xyloglucan transferase, putative	0.350723	1156.26	430.927
AT3G23730	cell wall.modification	xyloglucan:xyloglucosyl transferase, putative /xyloglucan endotransglycosylase, putative /endo-xyloglucan transferase, putative	0.169081	380.856	63.8573
AT4G37800	cell wall.modification	xyloglucan:xyloglucosyl transferase, putative /xyloglucan endotransglycosylase, putative /endo-xyloglucan transferase, putative	2.10695	869.511	1877.07
AT1G57590	cell wall.pectin*esterases.acetyl esterase	carboxylesterase	0.17162	529.93	99.2903
AT3G09410/ AT3G09405	cell wall.pectin*esterases.acetyl esterase	pectinacetylesterase family protein	2.42815	92.1657	228.273
AT5G45280	cell wall.pectin*esterases.acetyl esterase	pectinacetylesterase, putative	0.450185	3584.31	1622.83
AT3G47400	cell wall.pectin*esterases.misc	pectinesterase family protein	0.398563	166.936	66.4337
AT5G51490	cell wall.pectin*esterases.misc	pectinesterase family protein	0.313228	182.246	57.7692
AT5G04970	cell wall.pectin*esterases.misc	pectinesterase, putative	0.225805	186.239	42.1012
AT2G26440	cell wall.pectin*esterases.PME	pectinesterase family protein	2.24187	158.448	351.243
AT5G09760	cell wall.pectin*esterases.PME	pectinesterase family protein	0.357063	1085.05	389.731
AT5G19730	cell wall.pectin*esterases.PME	pectinesterase family protein	0.0397498	222.256	9.47172
AT1G41830	cell wall.pectin*esterases.PME	Symbols: SKS6 | SKS6 (SKU5-SIMILAR 6); pectinesterase	0.381136	3867.51	1471.55
AT1G53830	cell wall.pectin*esterases.PME	Symbols:ATPME2 |ATPME2; pectinesterase	0.310686	471.776	146.554
AT5G66280	cell wall.precursor synthesis.GMD	Symbols: GMD1 | GMD1 (GDP-D-MANNOSE 4,6-DEHYDRATASE 1); GDP-mannose 4,6-dehydratase/binding /catalytic/coenzyme binding	0.45126	1638.69	740.831
AT1G12780	cell wall.precursor synthesis.UGE	Symbols: UGE1 | UGE1 (UDP-D-glucose/UDP-D-galactose 4-epimerase 1); UDP-glucose 4-epimerase/protein dimerization	2.55443	648.271	1643.75
AT1G63180	cell wall.precursor synthesis.UGE	Symbols: UGE3 | UGE3 (UDP-D-glucose/UDP-D-galactose 4-epimerase 3); UDP-glucose 4-epimerase/protein dimerization	5.27059	56.2417	294.084
AT2G37560	cell.cycle	Symbols: ORC2,ATORC2 | ORC2 (ORIGIN RECOGNITION COMPLEX SECOND LARGEST SUBUNIT 2); DNA replication origin binding /protein binding	0.469154	192.977	90.6195
AT3G10530	cell.cycle	transducin family protein /WD-40repeat family protein	0.446344	493.12	223.554
AT3G15520/ AT1G25450	cell.cycle.peptidylprolyl isomerase	peptidyl-prolyl cis-trans isomerase TLP38, chloroplast /thylakoid lumen PPIase of 38 kDa /cyclophilin /rotamase	0.411418	310.87	128.695
AT1G65920	cell.division	regulator of chromosome condensation (RCC1) family protein /zinc finger protein-related	2.16423	49.2404	106.972
AT4G35620	cell.division	Symbols: CYCB2;2 | CYCB2;2 (Cyclin B2;2); cyclin-dependent protein kinase regulator	0.479887	238.814	120.866
AT4G03500	cell.organisation	ankyrin repeat family protein	0.290483	106.628	31.522
AT4G14390	cell.organisation	ankyrin repeat family protein	0.415439	129.265	54.5615
AT3G44050	cell.organisation	kinesin motor protein-related	0.456322	109.006	51.7469
AT3G26070/ AT3G26080	cell.organisation	plastid-lipidAssociated protein PAP /fibrillin family protein	2.69327	182.067	495.113
AT5G35700	cell.organisation	Symbols: FIM2 | FIM2 (FIMBRIN-LIKE PROTEIN 2);Actin binding	0.494753	513.427	255.883
AT3G12110	cell.organisation	Symbols:ACT11 |ACT11 (actin-11); structural constituent of cytoskeleton	0.430337	644.317	279.043
AT2G16700	cell.organisation	Symbols:ADF5,ATADF5 |ADF5 (ACTIN DEPOLYMERIZING FACTOR 5);Actin binding	2.04201	843.59	1709.04
AT4G14365	cell.organisation	zinc finger (C3HC4-type RING finger) family protein /Ankyrin repeat family protein	2.0298	214.374	440.366
AT2G38360	cell.vesicle transport	Symbols: PRA1.B4 | PRA1.B4 (PRENYLATED RABACCEPTOR 1.B4)	0.487936	1728.51	838.494
AT4G17730	cell.vesicle transport	Symbols: SYP23,ATSYP23 | SYP23 (SYNTAXIN OF PLANTS 23); SNAP receptor	2.18714	893.581	1952.6
AT1G51640	cell.vesicle transport	Symbols:ATEXO70G2 |ATEXO70G2 (exocyst subunit EXO70family protein G2); protein binding	2.2662	85.1676	195.598
AT1G18870	Co-factorAnd vitamine metabolism.folate & vitamine K.vitamine K.isochorismate synthase	Symbols: ICS2 | ICS2 (ISOCHORISMATE SYNTHASE 2); isochorismate synthase	2.70172	143.376	383.058
AT1G60550	Co-factorAnd vitamine metabolism.folate & vitamine K.vitamine K.naphthoate synthase	Symbols: ECHID, DHNS | ECHID (ENOYL-COA HYDRATASE/ISOMERASE D); catalytic/naphthoate synthase	2.61283	175.515	452.548
AT5G34780/ AT1G21400	Co-factorAnd vitamine metabolism.pantothenate.2-dehydropantoate 2-reductase	dehydrogenase E1 component family protein	10.5625	23.392	225.887
AT1G54890	development.late embryogenesisAbundant	late embryogenesisAbundant protein-related /LEA protein-related	0.210591	1289.12	274.952
AT3G19430	development.late embryogenesisAbundant	late embryogenesisAbundant protein-related /LEA protein-related	0.0432822	1273.66	58.1812
AT5G54370	development.late embryogenesisAbundant	late embryogenesisAbundant protein-related /LEA protein-related	0.353823	2660.32	968.563
AT5G60520	development.late embryogenesisAbundant	late embryogenesisAbundant protein-related /LEA protein-related	0.0936117	903.486	86.1363
AT5G60530	development.late embryogenesisAbundant	late embryogenesisAbundant protein-related /LEA protein-related	0.403299	1333.18	539.158
AT5G44020	development.storage proteins	acid phosphatase class B family protein	0.309548	6223.66	1922.14
AT2G28680	development.storage proteins	cupin family protein	13.2681	18.4342	203.878
AT4G37070/ AT4G37060	development.storage proteins	Symbols: PLP1/ PLP5 | patatin, putative	2.14214	353.129	742.503
AT2G26560	development.storage proteins	Symbols: PLP2, PLA IIA, PLA2A | PLA2A (PHOSPHOLIPASEA 2A); lipase/nutrient reservoir	12.3607	74.024	787.686
AT5G24770/ AT5G24780	development.storage proteins	Symbols: VSP1/ VSP2 | (VEGETATIVE STORAGE PROTEIN 1/ 2);Acid phosphatase/transcription factor binding	3.50387	783.58	2695.47
AT3G27950	development.unspecified	early nodule-specific protein, putative	0.451625	203.799	94.3165
AT3G54150	development.unspecified	embryo-abundant protein-related	2.72152	109.059	297.899
AT5G66170	development.unspecified	FUNCTIONS IN: molecular_function unknown; INVOLVED IN:Aging; LOCATED IN: cellular_component unknown; EXPRESSED IN: 22 plant structures; EXPRESSED DURING: 11 growth stages; CONTAINS InterPro DOMAIN/s: Rhodanese-like (InterPro:IPR001763); BESTArabidopsis thaliana protein match is: unknown protein (TAIR:AT2G17850.1); Has 730Blast hits to 728 proteins in 227 species:Archae - 18; Bacteria - 429; Metaz…	3.41219	1674.96	5590.42
AT2G16660	development.unspecified	nodulin family protein	0.376899	515.281	197.914
AT2G39210	development.unspecified	nodulin family protein	2.30805	1967.55	4448.15
AT5G14120	development.unspecified	nodulin family protein	2.57816	2602	6701.68
AT1G01070	development.unspecified	nodulin MtN21 family protein	0.157484	260.451	41.7373
AT1G11460/ AT1G11450	development.unspecified	nodulin MtN21 family protein	0.273488	406.488	112.307
AT2G40900	development.unspecified	nodulin MtN21 family protein	0.48876	1307.09	647.18
AT4G01440	development.unspecified	nodulin MtN21 family protein	0.344908	782.989	269.68
AT4G30420	development.unspecified	nodulin MtN21 family protein	0.450857	295.047	133.763
AT3G14770	development.unspecified	nodulin MtN3 family protein	3.57094	143.989	524.309
AT3G48740	development.unspecified	nodulin MtN3 family protein	7.34305	137.146	938.018
AT5G50800	development.unspecified	nodulin MtN3 family protein	0.0925942	202.545	19.3001
AT5G53190	development.unspecified	nodulin MtN3 family protein	3.71332	54.3518	200.802
AT1G28330	development.unspecified	Symbols: DYL1 | DYL1 (DORMANCY-ASSOCIATED PROTEIN-LIKE 1)	4.1517	436.358	1829.41
AT1G18100	development.unspecified	Symbols: E12A11 | E12A11; phosphatidylethanolamine binding	0.259942	304.513	69.1685
AT5G23660	development.unspecified	Symbols: MTN3 | MTN3 (Arabidopsis homolog of Medicago truncatula MTN3)	3.58024	184.705	634.84
AT2G39705	development.unspecified	Symbols: RTFL8, DVL11 | RTFL8 (ROTUNDIFOLIA LIKE 8)	2.73713	461.166	1240.37
AT3G54220	development.unspecified	Symbols: SCR, SGR1 | SCR (SCARECROW); protein binding /protein homodimerization/sequence-specific DNA binding /transcription factor	0.487717	979.627	478.223
AT4G35770	development.unspecified	Symbols: SEN1,ATSEN1, DIN1 | SEN1 (SENESCENCE 1)	27.956	71.929	2327.92
AT2G35980	development.unspecified	Symbols: YLS9, NHL10,ATNHL10| YLS9 (YELLOW-LEAF-SPECIFIC GENE 9)	11.3218	405.956	4369.93
AT1G01010	development.unspecified	Symbols:ANAC001 |ANAC001 (Arabidopsis NAC domain containing protein 1); transcription factor	2.18035	358.961	788.657
AT1G28470	development.unspecified	Symbols:ANAC010, SND3 |ANAC010(ARABIDOPSIS NAC DOMAIN CONTAINING PROTEIN 10); transcriptionActivator/transcription factor	2.05796	136.156	284.704
AT2G43000	development.unspecified	Symbols:Anac042 |Anac042 (Arabidopsis NAC domain containing protein 42); transcription factor	5.60404	66.0288	349.286
AT3G18400	development.unspecified	Symbols:Anac058 |Anac058 (Arabidopsis NAC domain containing protein 58); transcription factor	3.77511	321.721	1212.35
AT2G27550	development.unspecified	Symbols:ATC |ATC (ARABIDOPSIS THALIANA CENTRORADIALIS); phosphatidylethanolamine binding	0.0490093	748.397	46.7025
AT5G39610	development.unspecified	Symbols:ATNAC2, ORE1,ANAC092,ATNAC6 |ATNAC6 (ARABIDOPSIS NAC DOMAIN CONTAINING PROTEIN 6); protein heterodimerization/protein homodimerization/transcription factor	2.89345	122.938	355.337
AT2G22860	development.unspecified	Symbols:ATPSK2 |ATPSK2 (PHYTOSULFOKINE 2 PRECURSOR); growth factor	6.19534	257.058	1555.32
AT3G49780	development.unspecified	Symbols:ATPSK4,ATPSK3 (FORMER SYMBOL) |ATPSK4 (PHYTOSULFOKINE 4 PRECURSOR); growth factor	2.06648	2112.37	4357.55
AT5G07190	development.unspecified	Symbols:ATS3 |ATS3 (ARABIDOPSIS THALIANA SEED GENE 3)	0.311885	136.168	43.5738
AT3G12610	DNA.repair	Symbols: DRT100| DRT100(DNA-DAMAGE REPAIR/TOLERATION 100); nucleotide binding /protein binding	0.451812	3027.06	1403.64
AT1G11190	DNA.synthesis/chromatin structure	Symbols: BFN1, ENDO1 | BFN1 (BIFUNCTIONAL NUCLEASE I); T/G mismatch-specific endonuclease/endoribonuclease, producing 5'-phosphomonoesters /nucleicAcid binding /single-stranded DNA specific endodeoxyribonuclease	2.23596	126.943	275.714
AT2G47450	DNA.synthesis/chromatin structure	Symbols: CAO, CPSRP43 | CAO (CHAOS); chromatin binding	2.20368	105.244	235.343
AT4G21590	DNA.synthesis/chromatin structure	Symbols: ENDO3 | ENDO3 (endonuclease 3); T/G mismatch-specific endonuclease/endonuclease/nucleicAcid binding /single-stranded DNA specific endodeoxyribonuclease	0.376467	178.047	66.9746
AT3G09480	DNA.synthesis/chromatin structure.histone.core.H2B	histone H2B, putative	0.428323	126.415	55.9063
AT3G53650	DNA.synthesis/chromatin structure.histone.core.H2B	histone H2B, putative	0.380004	228.323	87.8905
AT1G07790	DNA.synthesis/chromatin structure.histone.core.H2B	Symbols: HTB1 | HTB1; DNA binding	0.487926	1546.82	772.379
AT5G65360	DNA.synthesis/chromatin structure.histone.core.H3	histone H3	0.486154	4132.77	1982.92
AT3G48000	fermentation.aldehyde dehydrogenase	Symbols:ALDH2B4,ALDH2,ALDH2A |ALDH2B4 (ALDEHYDE DEHYDROGENASE 2B4); 3-chloroallylAldehyde dehydrogenase/ATP binding /Aldehyde dehydrogenase (NAD)	2.21069	1883.94	4173.31
AT1G54100	fermentation.aldehyde dehydrogenase	Symbols:ALDH7B4 |ALDH7B4 (Aldehyde Dehydrogenase 7B4); 3-chloroallylAldehyde dehydrogenase/oxidoreductase	2.07021	2393.16	4923.77
AT3G21720	gluconeogenesis /glyoxylate cycle.isocitrate lyase	Symbols: ICL | ICL (ISOCITRATE LYASE); catalytic/isocitrate lyase	6.08659	179.376	1094.36
AT2G24270	glycolysis.cytosolic branch.non-phosphorylating glyceraldehyde 3-phosphate dehydrogenase (NPGAP-DH)	Symbols:ALDH11A3 |ALDH11A3; 3-chloroallylAldehyde dehydrogenase/glyceraldehyde-3-phosphate dehydrogenase (NADP+)	3.03008	38.958	113.901
AT3G14940	glycolysis.cytosolic branch.phospho-enol-pyruvate carboxylase (PEPC)	Symbols:ATPPC3 |ATPPC3 (PHOSPHOENOLPYRUVATE CARBOXYLASE 3); phosphoenolpyruvate carboxylase	0.476641	4362.09	2074.49
AT1G08650	glycolysis.cytosolic branch.phospho-enol-pyruvate carboxylase kinase (PPCK)	Symbols: PPCK1 | PPCK1 (PHOSPHOENOLPYRUVATE CARBOXYLASE KINASE); kinase/protein serine/threonine kinase	0.285446	402.379	114.889
AT2G17280	glycolysis.cytosolic branch.phosphoglycerate mutase	phosphoglycerate/bisphosphoglycerate mutase family protein	0.235421	586.426	139.301
AT5G17310	glycolysis.cytosolic branch.UGPase	UTP--glucose-1-phosphate uridylyltransferase, putative /UDP-glucose pyrophosphorylase, putative /UGPase, putative	0.492058	981.721	479.048
AT3G04530	glycolysis.unclear/dually targeted.phospho-enol-pyruvate carboxylase kinase (PEPCK)	Symbols: PPCK2, PEPCK2 | PPCK2; kinase/protein serine/threonine kinase	0.261833	275.286	71.7023
AT5G15960/ AT5G15970	hormone metabolism.abscisicAcid.induced-regulated-responsive-activated	Symbols: KIN1/ KIN2	2.19035	4571.72	10244
AT4G19230	hormone metabolism.abscisicAcid.synthesis-degradation.degradation.8-hydroxylase	Symbols: CYP707A1 | CYP707A1; (+)-abscisicAcid 8'-hydroxylase/oxygen binding	2.29202	204.138	449.66
AT1G10810	hormone metabolism.auxin.induced-regulated-responsive-activated	aldo/keto reductase family protein	0.196551	148.555	29.2385
AT3G12830	hormone metabolism.auxin.induced-regulated-responsive-activated	auxin-responsive family protein	0.485477	304.582	147.62
AT1G75580	hormone metabolism.auxin.induced-regulated-responsive-activated	auxin-responsive protein, putative	3.49834	39.8723	135.228
AT4G36110	hormone metabolism.auxin.induced-regulated-responsive-activated	auxin-responsive protein, putative	3.73077	30.5974	112.969
AT4G31320	hormone metabolism.auxin.induced-regulated-responsive-activated	auxin-responsive protein, putative /smallAuxin up RNA (SAUR_C)	0.0771364	857.438	66.0262
AT2G24400	hormone metabolism.auxin.induced-regulated-responsive-activated	auxin-responsive protein, putative /smallAuxin up RNA (SAUR_D)	0.194157	117.026	25.0227
AT2G33830	hormone metabolism.auxin.induced-regulated-responsive-activated	dormancy/auxinAssociated family protein	6.81498	1667.26	11447.9
AT1G59500/ AT4G37390	hormone metabolism.auxin.induced-regulated-responsive-activated	Symbols: GH3.4/ GH3.2 | GH3.4/ GH3.2; indole-3-acetic acid amido synthetase	7.30681	163.865	1195.93
AT4G27260	hormone metabolism.auxin.induced-regulated-responsive-activated	Symbols: GH3.5, WES1 | WES1; indole-3-aceticAcidAmido synthetase	2.51331	795.039	2084.28
AT5G54510	hormone metabolism.auxin.induced-regulated-responsive-activated	Symbols: GH3.6, DFL1 | DFL1 (DWARF IN LIGHT 1); indole-3-aceticAcidAmido synthetase	4.79011	654.395	3092.16
AT3G07900	hormone metabolism.auxin.induced-regulated-responsive-activated	unknown protein	0.410858	160.771	64.2919
AT3G15450	hormone metabolism.auxin.induced-regulated-responsive-activated	unknown protein	3.94799	4723.16	17671.8
AT4G27450	hormone metabolism.auxin.induced-regulated-responsive-activated	unknown protein	3.91086	1335.72	5263.29
AT5G57090	hormone metabolism.auxin.signal transduction	Symbols: EIR1, WAV6,ATPIN2, PIN2,AGR,AGR1 | EIR1 (ETHYLENE INSENSITIVE ROOT 1);Auxin efflux transmembrane transporter/Auxin:hydrogen symporter/transporter	0.464645	1269.02	590.595
AT1G50580	hormone metabolism.auxin.synthesis-degradation	glycosyltransferase family protein	0.454541	303.36	136.555
AT5G55250	hormone metabolism.auxin.synthesis-degradation	Symbols: IAMT1 | IAMT1 (IAA CARBOXYLMETHYLTRANSFERASE 1); S-adenosylmethionine-dependent methyltransferase/indoleAceticAcid carboxyl methyltransferase	0.345769	98.3262	34.8769
AT1G74360	hormone metabolism.brassinosteroid.signal transduction.BRI	leucine-rich repeat transmembrane protein kinase, putative	2.41243	86.3253	198.614
AT5G16010	hormone metabolism.brassinosteroid.synthesis-degradation.BRs.DET2	3-oxo-5-alpha-steroid 4-dehydrogenase family protein /steroid 5-alpha-reductase family protein	2.47126	1567.19	3713.67
AT3G52940	hormone metabolism.brassinosteroid.synthesis-degradation.sterols.FACKEL	Symbols: FK, HYD2, ELL1 | FK (FACKEL); delta14-sterol reductase	0.486828	1064.5	519.541
AT5G50375	hormone metabolism.brassinosteroid.synthesis-degradation.sterols.other	Symbols: CPI1 | CPI1 (CYCLOPROPYL ISOMERASE); cycloeucalenol cycloisomerase	0.478775	1700.79	822.533
AT2G17820	hormone metabolism.cytokinin.signal transduction	Symbols:ATHK1,AHK1 |ATHK1 (histidine kinase 1); histidine phosphotransfer kinase/osmosensor/protein histidine kinase	3.11417	477.283	1493.82
AT2G19500	hormone metabolism.cytokinin.synthesis-degradation	Symbols: CKX2,ATCKX2 | CKX2 (CYTOKININ OXIDASE 2);Amine oxidase/cytokinin dehydrogenase	4.43242	20.6889	87.7288
AT5G56970	hormone metabolism.cytokinin.synthesis-degradation	Symbols: CKX3,ATCKX3 | CKX3 (CYTOKININ OXIDASE 3);Amine oxidase/cytokinin dehydrogenase	4.50627	81.2886	359.169
AT4G29740	hormone metabolism.cytokinin.synthesis-degradation	Symbols: CKX4,ATCKX4 | CKX4 (CYTOKININ OXIDASE 4);Amine oxidase/cytokinin dehydrogenase	3.57028	284.047	1015.99
AT1G75450	hormone metabolism.cytokinin.synthesis-degradation	Symbols: CKX5,ATCKX5,ATCKX6 | CKX5 (CYTOKININ OXIDASE 5); cytokinin dehydrogenase	5.81008	101.035	578.838
AT5G05860	hormone metabolism.cytokinin.synthesis-degradation	Symbols: UGT76C2 | UGT76C2; UDP-glycosyltransferase/cis-zeatin O-beta-D-glucosyltransferase/cytokinin 7-beta-glucosyltransferase/cytokinin 9-beta-glucosyltransferase/trans-zeatin O-beta-D-glucosyltransferase/transferase, transferring glycosyl groups	2.68691	271.697	729.952
AT2G41510	hormone metabolism.cytokinin.synthesis-degradation	Symbols:ATCKX1, CKX1 | CKX1 (CYTOKININ OXIDASE/DEHYDROGENASE 1); cytokinin dehydrogenase	4.10751	55.5174	231.778
AT3G63110	hormone metabolism.cytokinin.synthesis-degradation	Symbols:ATIPT3, IPT3 |ATIPT3 (ARABIDOPSIS THALIANA ISOPENTENYLTRANSFERASE 3);ATP binding /tRNA isopentenyltransferase/transferase, transferringAlkyl orAryl (other than methyl) groups	0.311826	373.301	116.719
AT5G19040	hormone metabolism.cytokinin.synthesis-degradation	Symbols:ATIPT5, IPT5 | IPT5;ATP binding /tRNA isopentenyltransferase/transferase, transferringAlkyl orAryl (other than methyl) groups	0.0653246	162.711	12.2174
AT3G23630	hormone metabolism.cytokinin.synthesis-degradation	Symbols:ATIPT7, IPT7 |ATIPT7;ATP binding /tRNA isopentenyltransferase/transferase, transferringAlkyl orAryl (other than methyl) groups	0.0958949	153.22	16.7461
AT2G31730	hormone metabolism.ethylene.induced-regulated-responsive-activated	ethylene-responsive protein, putative	2.76022	91.1147	247.738
AT1G68765	hormone metabolism.ethylene.induced-regulated-responsive-activated	Symbols: IDA | IDA (INFLORESCENCE DEFICIENT INABSCISSION); receptor binding	3.40103	28.0012	91.7088
AT3G24500	hormone metabolism.ethylene.induced-regulated-responsive-activated	Symbols: MBF1C,ATMBF1C | MBF1C (MULTIPROTEIN BRIDGING FACTOR 1C); DNA binding /transcription coactivator/transcription factor	2.49236	1123.64	3047.19
AT2G38210/ AT2G38230	hormone metabolism.ethylene.induced-regulated-responsive-activated	Symbols: PDX1L4/ PDX1.1 | (PUTATIVE PDX1-LIKE PROTEIN 4/ 1.1)	2.39955	186.327	453.126
AT3G11930	hormone metabolism.ethylene.induced-regulated-responsive-activated	universal stress protein (USP) family protein	2.69487	1658.15	4456.29
AT5G25190	hormone metabolism.ethylene.signal transduction	ethylene-responsive element-binding protein, putative	2.24391	48.471	105.869
AT1G04310	hormone metabolism.ethylene.signal transduction	Symbols: ERS2 | ERS2 (ETHYLENE RESPONSE SENSOR 2); ethylene binding /glycogen synthase kinase 3/protein histidine kinase/receptor	2.60333	104.131	265.743
AT5G43440	hormone metabolism.ethylene.synthesis-degradation	2-oxoglutarate-dependent dioxygenase, putative	4.33771	20.7274	87.5075
AT5G43450	hormone metabolism.ethylene.synthesis-degradation	2-oxoglutarate-dependent dioxygenase, putative	25.9223	6.63423	160.425
AT5G12270	hormone metabolism.ethylene.synthesis-degradation	oxidoreductase, 2OG-Fe(II) oxygenase family protein	2.2507	126.457	282.999
AT1G12010	hormone metabolism.ethylene.synthesis-degradation.1-aminocyclopropane-1-carboxylate oxidase	1-aminocyclopropane-1-carboxylate oxidase, putative /ACC oxidase, putative	3.20204	2156.06	6769.94
AT1G77330	hormone metabolism.ethylene.synthesis-degradation.1-aminocyclopropane-1-carboxylate oxidase	1-aminocyclopropane-1-carboxylate oxidase, putative /ACC oxidase, putative	0.421936	4554.27	1931.56
AT3G49700	hormone metabolism.ethylene.synthesis-degradation.1-aminocyclopropane-1-carboxylate synthase	Symbols: ETO3,ACS9 |ACS9 (1-AMINOCYCLOPROPANE-1-CARBOXYLATE SYNTHASE 9); 1-aminocyclopropane-1-carboxylate synthase	3.95827	23.5379	92.703
AT4G26200	hormone metabolism.ethylene.synthesis-degradation.1-aminocyclopropane-1-carboxylate synthase	Symbols:ACS7,ATACS7 |ACS7; 1-aminocyclopropane-1-carboxylate synthase	2.35324	221.078	515.969
AT1G75750	hormone metabolism.gibberelin.induced-regulated-responsive-activated	Symbols: GASA1 | GASA1 (GAST1 PROTEIN HOMOLOG 1)	0.370286	7726.45	3033.25
AT3G02885	hormone metabolism.gibberelin.induced-regulated-responsive-activated	Symbols: GASA5 | GASA5 (GAST1 PROTEIN HOMOLOG 5)	2.10398	1002.92	2119.68
AT1G30040	hormone metabolism.gibberelin.synthesis-degradation.GA2 oxidase	Symbols:ATGA2OX2 |ATGA2OX2 (GIBBERELLIN 2-OXIDASE); gibberellin 2-beta-dioxygenase	12.5274	76.1057	906.183
AT5G51310	hormone metabolism.gibberelin.synthesis-degradation.GA20oxidase	gibberellin 20-oxidase-related	0.159132	154.841	25.2337
AT1G17990/ AT1G18020	hormone metabolism.jasmonate.synthesis-degradation.12-Oxo-PDA-reductase	12-oxophytodienoate reductase, putative	2.25115	56.3579	127.282
AT5G42650	hormone metabolism.jasmonate.synthesis-degradation.allene oxidase synthase	Symbols:AOS, CYP74A, DDE2 |AOS (ALLENE OXIDE SYNTHASE);Allene oxide synthase/hydro-lyase/oxygen binding	0.479442	696.348	333.374
AT5G38020	hormone metabolism.salicylicAcid.synthesis-degradation	S-adenosyl-L-methionine:carboxyl methyltransferase family protein	2.08898	3089.81	6353.74
AT5G04370	hormone metabolism.salicylicAcid.synthesis-degradation	Symbols: NAMT1 | NAMT1; S-adenosylmethionine-dependent methyltransferase	5.10433	56.2831	295.4
AT1G05680	hormone metabolism.salicylicAcid.synthesis-degradation	UDP-glucoronosyl/UDP-glucosyl transferase family protein	3.39653	107.516	332.289
AT3G06460	lipid metabolism.'exotics' (steroids, squalene etc).sphingolipids	GNS1/SUR4 membrane family protein	0.241239	913.977	219.717
AT3G45080/ AT3G45070	lipid metabolism.'exotics'(steroids, squalene etc)	sulfotransferase family protein	2.24174	455.876	984.371
AT5G07010	lipid metabolism.'exotics'(steroids, squalene etc)	Symbols:ATST2A, ST2A | ST2A (SULFOTRANSFERASE 2A); hydroxyjasmonate sulfotransferase/sulfotransferase	3.27144	301.924	989.768
AT1G13430/ AT2G14920	lipid metabolism.'exotics'(steroids, squalene etc)	Symbols:ATST4A/ 4C | (SULFOTRANSFERASE 4A/ 4C); brassinosteroid sulfotransferase/sulfotransferase	0.230578	180.813	42.9116
AT1G13420	lipid metabolism.'exotics'(steroids, squalene etc)	Symbols:ATST4B, ST4B | ST4B (SULFOTRANSFERASE 4B); brassinosteroid sulfotransferase/sulfotransferase	2.18419	1345.12	2915.25
AT1G06090/ AT1G06120	lipid metabolism.FA desaturation.desaturase	fattyAcid desaturase family protein	0.407814	1194.45	491.581
AT3G02620/ AT3G02610	lipid metabolism.FA synthesisAnd FA elongation.ACP desaturase	acyl-(acyl-carrier-protein) desaturase, putative /stearoyl-ACP desaturase, putative	0.404639	332.898	128.758
AT4G25050	lipid metabolism.FA synthesisAnd FA elongation.ACP protein	Symbols:ACP4 |ACP4 (acyl carrier protein 4);Acyl carrier	5.05914	158.164	800.754
AT5G16340/ AT5G16370	lipid metabolism.FA synthesisAnd FA elongation.acyl coa ligase	AMP-binding protein, putative	2.19022	565.222	1250.44
AT5G23050	lipid metabolism.FA synthesisAnd FA elongation.acyl coa ligase	Symbols:AAE17 |AAE17 (ACYL-ACTIVATING ENZYME 17); catalytic/ligase	2.11257	531.986	1125.53
AT4G34250	lipid metabolism.FA synthesisAnd FA elongation.fattyAcid elongase	Symbols: KCS16 | KCS16 (3-KETOACYL-COA SYNTHASE 16);Acyltransferase/catalytic/transferase, transferringAcyl groups other thanAmino-acyl groups	2.21214	94.9837	211.749
AT3G23410	lipid metabolism.lipid degradation	alcohol oxidase-related	2.86462	141.241	387.132
AT4G33790	lipid metabolism.lipid degradation.beta-oxidation.acyl CoA reductase	Symbols: CER4, G7, FAR3 | CER4 (ECERIFERUM 4); fattyAcyl-CoA reductase (alcohol-forming)/oxidoreductase,Acting on the CH-CH group of donors	0.0894429	492.882	45.79
AT3G44540	lipid metabolism.lipid degradation.beta-oxidation.acyl CoA reductase	Symbols: FAR4 | FAR4 (FATTYACID REDUCTASE 4); binding /catalytic/oxidoreductase,Acting on the CH-CH group of donors	2.22405	530.648	1181.07
AT3G44550	lipid metabolism.lipid degradation.beta-oxidation.acyl CoA reductase	Symbols: FAR5 | FAR5 (FATTYACID REDUCTASE 5); binding /catalytic/oxidoreductase,Acting on the CH-CH group of donors	2.65774	506.266	1348
AT1G48320	lipid metabolism.lipid degradation.beta-oxidation.acyl-CoA thioesterase	thioesterase family protein	2.02518	563.474	1148.85
AT2G39400	lipid metabolism.lipid degradation.lipases.acylglycerol lipase	hydrolase,Alpha/beta fold family protein	8.14235	57.0452	450.823
AT5G16120	lipid metabolism.lipid degradation.lipases.acylglycerol lipase	hydrolase,Alpha/beta fold family protein	2.577	348.699	896.6
AT1G02660	lipid metabolism.lipid degradation.lipases.triacylglycerol lipase	lipase class 3 family protein	2.09796	85.6592	177.977
AT1G30370	lipid metabolism.lipid degradation.lipases.triacylglycerol lipase	lipase class 3 family protein	0.431888	1585.44	697.851
AT1G68620	lipid metabolism.lipid degradation.lysophospholipases.carboxylesterase	hydrolase	3.63764	213.81	753.98
AT3G15650	lipid metabolism.lipid degradation.lysophospholipases.carboxylesterase	phospholipase/carboxylesterase family protein	0.233274	663.649	159.322
AT3G03530/ AT3G03540	lipid metabolism.lipid degradation.lysophospholipases.phosphoinositide phospholipase C	Symbols: NPC4/ NPC5 | (NONSPECIFIC PHOSPHOLIPASE C4/ C5); hydrolase,Acting on ester bonds /phospholipase C	2.15117	150.909	322.702
AT1G64720	lipid metabolism.lipid transfer proteins etc	Symbols: CP5 | CP5	2.12249	1005	2112.69
AT1G73602/ AT1G73600	lipid metabolism.Phospholipid synthesis	methyltransferase/phosphoethanolamine N-methyltransferase	0.197399	1326.27	283.108
AT3G18000	lipid metabolism.Phospholipid synthesis	Symbols: NMT1, XPL1, PEAMT | XPL1 (XIPOTL 1); methyltransferase/phosphoethanolamine N-methyltransferase	0.20519	226.555	41.4201
AT3G11430	lipid metabolism.Phospholipid synthesis	Symbols:ATGPAT5, GPAT5 | GPAT5 (GLYCEROL-3-PHOSPHATEACYLTRANSFERASE 5); 1-acylglycerol-3-phosphate O-acyltransferase/Acyltransferase/organicAnion transmembrane transporter	2.03813	328.64	671.939
AT2G38110	lipid metabolism.Phospholipid synthesis	Symbols:ATGPAT6, GPAT6 | GPAT6 (GLYCEROL-3-PHOSPHATEACYLTRANSFERASE 6); 1-acylglycerol-3-phosphate O-acyltransferase/Acyltransferase	2.85822	259.452	733.498
AT3G23480/ AT3G23470	lipid metabolism.Phospholipid synthesis.cyclopropane-fatty-acyl-phospholipid synthase	cyclopropane fattyAcid synthase-related	0.403913	223.504	88.0979
AT1G76130	major CHO metabolism.degradation.starch.starch cleavage.alphaAmylase	Symbols:ATAMY2,AMY2 |AMY2 (ALPHA-AMYLASE-LIKE 2);Alpha-amylase/calcium ion binding /catalytic/cation binding	0.494157	127.392	63.6107
AT4G00490	major CHO metabolism.degradation.starch.starch cleavage.betaAmylase	Symbols: BAM2, BMY9 | BAM2 (BETA-AMYLASE 2); beta-amylase	2.62093	198.637	520.041
AT3G59480	major CHO metabolism.degradation.sucrose.fructokinase	pfkB-type carbohydrate kinase family protein	8.83392	232.753	2058.64
AT5G19220	major CHO metabolism.synthesis.starch.AGPase	Symbols:ADG2,APL1 |APL1 (ADP GLUCOSE PYROPHOSPHORYLASE LARGE SUBUNIT 1); glucose-1-phosphateAdenylyltransferase	3.15425	34.3727	110.694
AT1G43670	major CHO metabolism.synthesis.sucrose.FBPase	fructose-1,6-bisphosphatase, putative /D-fructose-1,6-bisphosphate 1-phosphohydrolase, putative /FBPase, putative	2.43741	242.021	597.991
AT3G23800	metal handling	Symbols: SBP3 | SBP3 (selenium-binding protein 3); selenium binding	0.109774	1019.49	112.742
AT1G53030	metal handling.acquisition	cytochrome c oxidase copper chaperone family protein	2.04187	215.183	441.335
AT5G50740	metal handling.binding, chelationAnd storage	metal ion binding	0.3852	158.173	59.6613
AT5G50740	metal handling.binding, chelationAnd storage	metal ion binding	0.305044	376.943	121.577
AT3G09390	metal handling.binding, chelationAnd storage	Symbols: MT2A,ATMT-K,ATMT-1 | MT2A (METALLOTHIONEIN 2A); copper ion binding	9.92752	309.667	3127.98
AT3G15353	metal handling.binding, chelationAnd storage	Symbols: MT3 | MT3 (METALLOTHIONEIN 3); copper ion binding	2.46979	2862.58	6963.34
AT5G04950	metal handling.binding, chelationAnd storage	Symbols: NAS1,ATNAS1 | NAS1 (NICOTIANAMINE SYNTHASE 1); nicotianamine synthase	0.125509	3340.79	382.344
AT4G39120	minor CHO metabolism.myo-inositol.inositol phosphatase	Symbols: IMPL2 | IMPL2 (MYO-INOSITOL MONOPHOSPHATASE LIKE 2); 3'(2'),5'-bisphosphate nucleotidase/L-galactose-1-phosphate phosphatase/inositol or phosphatidylinositol phosphatase/inositol-1(or 4)-monophosphatase	0.469958	579.573	274.211
AT4G39800	minor CHO metabolism.myo-inositol.InsP Synthases	Symbols: MI-1-P SYNTHASE, MIPS1,ATMIPS1 | MIPS1 (MYO-INOSITOL-1-PHOSTPATE SYNTHASE 1); inositol-3-phosphate synthase	0.395232	1014.29	402.017
AT2G19800	minor CHO metabolism.myo-inositol.myo inositol oxygenases	Symbols: MIOX2 | MIOX2 (MYO-INOSITOL OXYGENASE 2); inositol oxygenase	2.14515	970.261	2141.63
AT3G47800	minor CHO metabolism.others	aldose 1-epimerase family protein	2.39444	80.9257	183.413
AT4G27600	minor CHO metabolism.others	pfkB-type carbohydrate kinase family protein	2.25651	180.055	409.345
AT5G57655	minor CHO metabolism.others.Xylose isomerase	xylose isomerase family protein	2.07043	1519.46	3072.83
AT2G47180	minor CHO metabolism.raffinose family.galactinol synthases.known	Symbols:AtGolS1 |AtGolS1 (Arabidopsis thaliana galactinol synthase 1); transferase, transferring glycosyl groups /transferase, transferring hexosyl groups	2.66203	1541.32	4113.86
AT5G20250	minor CHO metabolism.raffinose family.raffinose synthases.putative	Symbols: DIN10| DIN10(DARK INDUCIBLE 10); hydrolase, hydrolyzing O-glycosyl compounds	2.08562	7383.77	15131
AT2G18700	minor CHO metabolism.trehalose.potential TPS/TPP	Symbols:ATTPS11, TPS11,ATTPSB |ATTPS11; transferase, transferring glycosyl groups	8.46909	397.5	2991.87
AT1G70290	minor CHO metabolism.trehalose.potential TPS/TPP	Symbols:ATTPS8, TPS8,ATTPSC |ATTPS8;Alpha,alpha-trehalose-phosphate synthase (UDP-forming)/transferase, transferring glycosyl groups /trehalose-phosphatase	3.35528	287.893	895.926
AT1G23870	minor CHO metabolism.trehalose.potential TPS/TPP	Symbols:ATTPS9, TPS9 |ATTPS9; transferase, transferring glycosyl groups /trehalose-phosphatase	2.32549	619.024	1461.63
AT2G22190	minor CHO metabolism.trehalose.TPP	catalytic/trehalose-phosphatase	0.392454	147.699	59.9205
AT1G78090	minor CHO metabolism.trehalose.TPP	Symbols:ATTPPB |ATTPPB (TREHALOSE-6-PHOSPHATE PHOSPHATASE); trehalose-phosphatase	0.199875	1034.33	206.728
AT4G39770	minor CHO metabolism.trehalose.TPP	trehalose-6-phosphate phosphatase, putative	3.72263	298.7	1088.73
AT5G10100	minor CHO metabolism.trehalose.TPP	trehalose-6-phosphate phosphatase, putative	0.35353	211.954	81.0286
AT5G65140	minor CHO metabolism.trehalose.TPP	trehalose-6-phosphate phosphatase, putative	4.95637	57.9158	281.019
AT4G24040	minor CHO metabolism.trehalose.trehalase	Symbols:ATTRE1, TRE1 | TRE1 (TREHALASE 1);Alpha,alpha-trehalase/trehalase	2.93782	50.8823	153.991
AT1G71500	misc. other FerredoxinsAnd Rieske domain	Rieske (2Fe-2S) domain-containing protein	2.40978	135.27	331.963
AT4G29270	misc.acidAnd other phosphatases	acid phosphatase class B family protein	2.18284	3345.88	7336.56
AT1G73010	misc.acidAnd other phosphatases	phosphatase	0.489706	141.012	69.7425
AT1G25230	misc.acidAnd other phosphatases	purpleAcid phosphatase family protein	2.32794	1003.04	2296.97
AT4G24890	misc.acidAnd other phosphatases	Symbols:ATPAP24, PAP24 | PAP24 (PURPLEACID PHOSPHATASE 24);Acid phosphatase/protein serine/threonine phosphatase	4.124	33.3455	135.381
AT1G22430	misc.alcohol dehydrogenases	alcohol dehydrogenase, putative	3.08281	49.2269	153.964
AT1G24320	misc.beta 1,3 glucan hydrolases	alpha-glucosidase, putative	0.480474	102.572	48.9169
AT1G09460	misc.beta 1,3 glucan hydrolases	glucan endo-1,3-beta-glucosidase-related	3.6427	245.518	908.41
AT2G43670	misc.beta 1,3 glucan hydrolases	glycosyl hydrolase family protein 17	2.50713	195.502	492.378
AT4G15300	misc.cytochrome P450	Symbols: CYP702A2 | CYP702A2; electron carrier/heme binding /iron ion binding /monooxygenase/oxygen binding	0.145163	105.712	16.097
AT4G15330	misc.cytochrome P450	Symbols: CYP705A1 | CYP705A1; electron carrier/heme binding /iron ion binding /monooxygenase/oxygen binding	0.346401	375.568	135.079
AT3G20130	misc.cytochrome P450	Symbols: CYP705A22 | CYP705A22; electron carrier/heme binding /iron ion binding /monooxygenase/oxygen binding	0.371475	397.916	149.257
AT5G24910	misc.cytochrome P450	Symbols: CYP714A1 | CYP714A1; electron carrier/heme binding /iron ion binding /monooxygenase/oxygen binding	0.294178	199.2	58.9714
AT2G30750	misc.cytochrome P450	Symbols: CYP71A12 | CYP71A12 (cytochrome P450, family 71, subfamilyA, polypeptide 12); electron carrier/heme binding /iron ion binding /monooxygenase/oxygen binding	11.1178	58.027	650.582
AT2G30770	misc.cytochrome P450	Symbols: CYP71A13 | CYP71A13 (cytochrome P450, family 71, subfamilyA, polypeptide 13); indoleacetaldoxime dehydratase/oxygen binding	31.7707	13.5221	451.211
AT4G13290/ AT4G13310	misc.cytochrome P450	Symbols: CYP71A19/ A20 | CYP71A19/ A20; electron carrier/heme binding /iron ion binding /monooxygenase/oxygen binding	2.22907	295.5	675.154
AT2G24180	misc.cytochrome P450	Symbols: CYP71B6 | CYP71B6 (CYTOCHROME P45071B6); electron carrier/heme binding /iron ion binding /monooxygenase/oxygen binding	2.58278	1311.5	3406.39
AT3G14660	misc.cytochrome P450	Symbols: CYP72A13 | CYP72A13; electron carrier/heme binding /iron ion binding /monooxygenase/oxygen binding	2.22593	331.571	733.858
AT1G67110	misc.cytochrome P450	Symbols: CYP735A2 | CYP735A2; electron carrier/heme binding /iron ion binding /monooxygenase/oxygen binding	4.85317	488.591	2333.04
AT2G46660	misc.cytochrome P450	Symbols: CYP78A6 | CYP78A6; electron carrier/heme binding /iron ion binding /monooxygenase/oxygen binding	4.16476	51.6011	214.6
AT3G28740	misc.cytochrome P450	Symbols: CYP81D1 | CYP81D1; electron carrier/heme binding /iron ion binding /monooxygenase/oxygen binding	5.2417	358.457	1671.97
AT4G37310	misc.cytochrome P450	Symbols: CYP81H1 | CYP81H1; electron carrier/heme binding /iron ion binding /monooxygenase/oxygen binding	2.36638	392.012	937.139
AT2G25160	misc.cytochrome P450	Symbols: CYP82F1 | CYP82F1; electron carrier/heme binding /iron ion binding /monooxygenase/oxygen binding	2.67915	606.146	1575.75
AT5G58860	misc.cytochrome P450	Symbols: CYP86A1, CYP86 | CYP86A1 (CYTOCHROME P45086A1); fattyAcid (omega-1)-hydroxylase/oxygen binding	2.9188	1883.66	5486.03
AT1G09390	misc.GDSL-motif lipase	GDSL-motif lipase/hydrolase family protein	2.06277	272.358	564.722
AT1G29670	misc.GDSL-motif lipase	GDSL-motif lipase/hydrolase family protein	3.67532	120.445	436.299
AT1G56670	misc.GDSL-motif lipase	GDSL-motif lipase/hydrolase family protein	0.445727	118.572	52.6707
AT2G23540	misc.GDSL-motif lipase	GDSL-motif lipase/hydrolase family protein	2.88143	1939.33	5587.22
AT3G11210	misc.GDSL-motif lipase	GDSL-motif lipase/hydrolase family protein	3.95218	98.7404	388.874
AT3G48460	misc.GDSL-motif lipase	GDSL-motif lipase/hydrolase family protein	0.411834	184.224	75.6239
AT5G37690	misc.GDSL-motif lipase	GDSL-motif lipase/hydrolase family protein	2.49998	1061.99	2655.65
AT1G28600	misc.GDSL-motif lipase	lipase, putative	3.24191	170.127	566.517
AT2G44480	misc.gluco-, galacto-And mannosidases	Symbols: BGLU17 | BGLU17 (BETA GLUCOSIDASE 17); catalytic/cation binding /hydrolase, hydrolyzing O-glycosyl compounds	2.10055	72.6048	154.711
AT3G18080	misc.gluco-, galacto-And mannosidases	Symbols: BGLU44 | BGLU44 (B-S GLUCOSIDASE 44); (R)-amygdalin beta-glucosidase/4-methylumbelliferyl-beta-D-glucopyranoside beta-glucosidase/beta-gentiobiose beta-glucosidase/cellobiose glucosidase/esculin beta-glucosidase/hydrolase, hydrolyzing O-glycosyl compounds	2.21936	404.297	888.414
AT3G13750	misc.gluco-, galacto-And mannosidases.beta-galactosidase	Symbols: BGAL1 | BGAL1 (Beta galactosidase 1); beta-galactosidase/catalytic/cation binding /heme binding /peroxidase/sugar binding	2.35109	1348.6	3192.17
AT5G20710	misc.gluco-, galacto-And mannosidases.beta-galactosidase	Symbols: BGAL7 | BGAL7 (beta-galactosidase 7); beta-galactosidase	17.9933	17.7612	313.363
AT1G14540	misc.glutathione S transferases	anionic peroxidase, putative	2.86092	165.037	496.651
AT3G03190	misc.glutathione S transferases	Symbols:ATGSTF11,ATGSTF6 |ATGSTF11 (GLUTATHIONE S-TRANSFERASE F11); glutathione transferase	0.165605	835.56	139.379
AT3G62760	misc.glutathione S transferases	Symbols:ATGSTF13 |ATGSTF13; glutathione transferase	0.367587	478.891	177.957
AT1G49860	misc.glutathione S transferases	Symbols:ATGSTF14 |ATGSTF14; glutathione transferase	0.173327	3533.65	617.45
AT1G02920/ AT1G02930	misc.glutathione S transferases	Symbols:ATGSTF6/ 7 |ATGSTF6/ 7 (GLUTATHIONE S-TRANSFERASE); copper ion binding /glutathione binding /glutathione transferase	3.43068	5568.85	18810.5
AT2G29490	misc.glutathione S transferases	Symbols:ATGSTU1, GST19 |ATGSTU1 (GLUTATHIONE S-TRANSFERASE TAU 1); glutathione transferase	2.87379	901.151	2584.76
AT1G74590	misc.glutathione S transferases	Symbols:ATGSTU10, GSTU10| GSTU10(GLUTATHIONE S-TRANSFERASE TAU 10); glutathione transferase	3.90393	231.424	923.134
AT1G78370	misc.glutathione S transferases	Symbols:ATGSTU20|ATGSTU20(GLUTATHIONE S-TRANSFERASE TAU 20); glutathione transferase	0.254081	2286.35	567.084
AT1G53680	misc.glutathione S transferases	Symbols:ATGSTU28 |ATGSTU28 (GLUTATHIONE S-TRANSFERASE TAU 28); glutathione transferase	0.497464	1204.45	595.176
AT1G14890	misc.invertase/pectin methylesterase inhibitor family protein	enzyme inhibitor/pectinesterase/pectinesterase inhibitor	2.52811	494.613	1250.76
AT1G62760	misc.invertase/pectin methylesterase inhibitor family protein	invertase/pectin methylesterase inhibitor family protein	3.46816	45.3271	159.906
AT3G47380	misc.invertase/pectin methylesterase inhibitor family protein	invertase/pectin methylesterase inhibitor family protein	4.36669	59.4107	259.617
AT4G25250	misc.invertase/pectin methylesterase inhibitor family protein	invertase/pectin methylesterase inhibitor family protein	0.0542804	593.746	35.2137
AT4G25260	misc.invertase/pectin methylesterase inhibitor family protein	invertase/pectin methylesterase inhibitor family protein	0.438095	733.223	326.145
AT5G62340	misc.invertase/pectin methylesterase inhibitor family protein	invertase/pectin methylesterase inhibitor family protein	0.158827	3896.76	634.738
AT5G64620	misc.invertase/pectin methylesterase inhibitor family protein	Symbols: C/VIF2,ATC/VIF2 | C/VIF2 (CELL WALL /VACUOLAR INHIBITOR OF FRUCTOSIDASE 2); enzyme inhibitor/pectinesterase/pectinesterase inhibitor	0.401813	238.007	97.5396
AT4G37550	misc.misc2	formamidase, putative /formamideAmidohydrolase, putative	3.87317	193.729	756.663
AT1G78860/ AT1G78850	misc.myrosinases-lectin-jacalin	curculin-like (mannose-binding) lectin family protein	2.16333	6592.36	14284.6
AT1G78820/ AT1G78830	misc.myrosinases-lectin-jacalin	curculin-like (mannose-binding) lectin family protein /PAN domain-containing protein	4.90149	1480.04	7194.99
AT5G35940	misc.myrosinases-lectin-jacalin	jacalin lectin family protein	0.364503	725.989	258.365
AT5G38540/ AT5G38550	misc.myrosinases-lectin-jacalin	jacalin lectin family protein	0.306717	253.064	78.4597
AT3G16530	misc.myrosinases-lectin-jacalin	legume lectin family protein	2.05993	651.212	1331.82
AT4G34880	misc.nitrilases, *nitrile lyases, berberine bridge enzymes, reticuline oxidases, troponine reductases	amidase family protein	0.490718	113.47	55.8726
AT1G26380	misc.nitrilases, *nitrile lyases, berberine bridge enzymes, reticuline oxidases, troponine reductases	FAD-binding domain-containing protein	8.83858	178.778	1339.25
AT1G26390	misc.nitrilases, *nitrile lyases, berberine bridge enzymes, reticuline oxidases, troponine reductases	FAD-binding domain-containing protein	11.8883	17.3186	201.419
AT1G26410	misc.nitrilases, *nitrile lyases, berberine bridge enzymes, reticuline oxidases, troponine reductases	FAD-binding domain-containing protein	7.13046	28.6319	208.661
AT1G26420	misc.nitrilases, *nitrile lyases, berberine bridge enzymes, reticuline oxidases, troponine reductases	FAD-binding domain-containing protein	10.1488	40.0253	375.159
AT1G30700	misc.nitrilases, *nitrile lyases, berberine bridge enzymes, reticuline oxidases, troponine reductases	FAD-binding domain-containing protein	2.57817	1645.42	4252.63
AT1G30730/ AT1G30720	misc.nitrilases, *nitrile lyases, berberine bridge enzymes, reticuline oxidases, troponine reductases	FAD-binding domain-containing protein	3.81704	1638.34	6099.84
AT1G30760	misc.nitrilases, *nitrile lyases, berberine bridge enzymes, reticuline oxidases, troponine reductases	FAD-binding domain-containing protein	2.78168	417.4	1146.6
AT5G44390	misc.nitrilases, *nitrile lyases, berberine bridge enzymes, reticuline oxidases, troponine reductases	FAD-binding domain-containing protein	3.11569	117.985	368.752
AT2G29310	misc.nitrilases, *nitrile lyases, berberine bridge enzymes, reticuline oxidases, troponine reductases	tropinone reductase, putative /tropine dehydrogenase, putative	3.09968	45.1561	136.693
AT1G21100	misc.O-methyl transferases	O-methyltransferase, putative	2.45261	1575.74	3852.03
AT1G21120	misc.O-methyl transferases	O-methyltransferase, putative	5.69933	79.8863	464.023
AT1G21120/ AT1G21110	misc.O-methyl transferases	O-methyltransferase, putative	2.81712	517.728	1470.34
AT1G21130	misc.O-methyl transferases	O-methyltransferase, putative	10.6729	72.3295	697.17
AT1G14120	misc.oxidases - copper, flavone etc	2-oxoglutarate-dependent dioxygenase, putative	2.05109	801.57	1628.23
AT1G31710	misc.oxidases - copper, flavone etc	copperAmine oxidase, putative	2.85049	415.214	1169.08
AT1G31710	misc.oxidases - copper, flavone etc	copperAmine oxidase, putative	2.36475	3011.09	7130.18
AT4G38540	misc.oxidases - copper, flavone etc	monooxygenase, putative (MO2)	2.01697	1387.91	2800.29
AT4G37160	misc.oxidases - copper, flavone etc	Symbols: sks15 | sks15 (SKU5 Similar 15); copper ion binding /oxidoreductase	0.0933368	832.755	85.6221
AT4G22010	misc.oxidases - copper, flavone etc	Symbols: sks4 | sks4 (SKU5 Similar 4); copper ion binding /oxidoreductase	0.341495	2096.83	727.758
AT2G32300	misc.oxidases - copper, flavone etc	Symbols: UCC1 | UCC1 (UCLACYANIN 1); copper ion binding /electron carrier	0.426451	1260.89	547.791
AT5G43890	misc.oxidases - copper, flavone etc	Symbols: YUC5, SUPER1 | YUCCA5; monooxygenase	0.265443	363.86	97.28
AT2G41480	misc.peroxidases	electron carrier/heme binding /peroxidase	0.100788	653.599	72.7227
AT2G35380	misc.peroxidases	peroxidase 20(PER20) (P20)	2.61346	377.509	987.606
AT3G01190	misc.peroxidases	peroxidase 27 (PER27) (P27) (PRXR7)	0.183178	7458.54	1391.57
AT5G17820	misc.peroxidases	peroxidase 57 (PER57) (P57) (PRXR10)	0.490791	6326.25	3112.87
AT5G42180	misc.peroxidases	peroxidase 64 (PER64) (P64) (PRXR4)	0.443254	2411.92	1092.25
AT5G66390	misc.peroxidases	peroxidase 72 (PER72) (P72) (PRXR8)	0.494242	2940.67	1457.11
AT5G24070	misc.peroxidases	peroxidase family protein	0.159783	222.528	36.8188
AT1G49570	misc.peroxidases	peroxidase, putative	0.14104	978.678	151.803
AT1G68850	misc.peroxidases	peroxidase, putative	2.6358	501.203	1332.68
AT2G34060	misc.peroxidases	peroxidase, putative	2.21437	121.017	267.444
AT4G08770	misc.peroxidases	peroxidase, putative	0.38675	4545.31	1761.6
AT4G08780	misc.peroxidases	peroxidase, putative	0.36339	984.873	360.871
AT4G11290	misc.peroxidases	peroxidase, putative	0.280181	3581.54	1006.72
AT4G37530/ AT4G37520	misc.peroxidases	peroxidase, putative	2.03381	1254.72	2566.28
AT5G06730	misc.peroxidases	peroxidase, putative	2.86307	242.782	699.807
AT5G15180	misc.peroxidases	peroxidase, putative	0.0782041	451.843	36.6319
AT5G19890	misc.peroxidases	peroxidase, putative	0.0856132	1118.13	113.63
AT5G47000	misc.peroxidases	peroxidase, putative	0.34837	156.032	57.8731
AT5G64110	misc.peroxidases	peroxidase, putative	11.4545	98.3018	1111.02
AT5G64120	misc.peroxidases	peroxidase, putative	6.12109	4267.09	25946.9
AT3G49120/ AT3G49110	misc.peroxidases	Symbols: PRX33/ PRX34 | PRXCA (PEROXIDASE CA); peroxidase	2.09388	9809.45	20422
AT4G33550	misc.protease inhibitor/seed storage/lipid transfer protein (LTP) family protein	lipid binding	0.175375	1241.37	235.54
AT1G48750	misc.protease inhibitor/seed storage/lipid transfer protein (LTP) family protein	protease inhibitor/seed storage/lipid transfer protein (LTP) family protein	0.214678	7120.86	1529
AT1G62510	misc.protease inhibitor/seed storage/lipid transfer protein (LTP) family protein	protease inhibitor/seed storage/lipid transfer protein (LTP) family protein	0.475528	690.979	319.655
AT3G22570	misc.protease inhibitor/seed storage/lipid transfer protein (LTP) family protein	protease inhibitor/seed storage/lipid transfer protein (LTP) family protein	0.255348	3527.09	893.506
AT3G53980	misc.protease inhibitor/seed storage/lipid transfer protein (LTP) family protein	protease inhibitor/seed storage/lipid transfer protein (LTP) family protein	0.152942	4122.41	634.207
AT4G12510/ AT4G12520	misc.protease inhibitor/seed storage/lipid transfer protein (LTP) family protein	protease inhibitor/seed storage/lipid transfer protein (LTP) family protein	0.358358	10713.3	3911.56
AT4G22460	misc.protease inhibitor/seed storage/lipid transfer protein (LTP) family protein	protease inhibitor/seed storage/lipid transfer protein (LTP) family protein	0.131206	1191.51	164.131
AT4G22610	misc.protease inhibitor/seed storage/lipid transfer protein (LTP) family protein	protease inhibitor/seed storage/lipid transfer protein (LTP) family protein	0.457719	3440.13	1594.67
AT5G46890/ AT5G46900	misc.protease inhibitor/seed storage/lipid transfer protein (LTP) family protein	protease inhibitor/seed storage/lipid transfer protein (LTP) family protein	0.175768	9834.72	1899.85
AT3G04000	misc.short chain dehydrogenase/reductase (SDR)	short-chain dehydrogenase/reductase (SDR) family protein	4.18418	46.1977	193.597
AT4G13250	misc.short chain dehydrogenase/reductase (SDR)	short-chain dehydrogenase/reductase (SDR) family protein	2.57354	98.4621	250.823
AT5G50600/ AT5G50700	misc.short chain dehydrogenase/reductase (SDR)	short-chain dehydrogenase/reductase (SDR) family protein	77.487	10.0069	562.615
AT1G63450	misc.UDP glucosylAnd glucoronyl transferases	catalytic	0.466331	156.226	72.7342
AT5G25820	misc.UDP glucosylAnd glucoronyl transferases	exostosin family protein	0.440078	258.012	116.212
AT5G62220	misc.UDP glucosylAnd glucoronyl transferases	exostosin family protein	0.433423	330.906	148.465
AT1G73160	misc.UDP glucosylAnd glucoronyl transferases	glycosyl transferase family 1 protein	0.467187	190.167	88.1107
AT1G64910	misc.UDP glucosylAnd glucoronyl transferases	glycosyltransferase family protein	0.229854	139.569	30.8275
AT4G34138	misc.UDP glucosylAnd glucoronyl transferases	Symbols: UGT73B1 | UGT73B1 (UDP-glucosyl transferase 73B1); UDP-glycosyltransferase/AbscisicAcid glucosyltransferase/quercetin 3-O-glucosyltransferase/quercetin 7-O-glucosyltransferase	2.6391	264.533	666.756
AT3G53150	misc.UDP glucosylAnd glucoronyl transferases	Symbols: UGT73D1 | UGT73D1 (UDP-glucosyl transferase 73D1); UDP-glycosyltransferase/transferase, transferring hexosyl groups	2.17127	120.32	258.912
AT2G26480	misc.UDP glucosylAnd glucoronyl transferases	Symbols: UGT76D1 | UGT76D1 (UDP-GLUCOSYL TRANSFERASE 76D1); UDP-glycosyltransferase/quercetin 7-O-glucosyltransferase/transferase, transferring glycosyl groups	2.55407	175.706	447.346
AT3G21560	misc.UDP glucosylAnd glucoronyl transferases	Symbols: UGT84A2 | UGT84A2; UDP-glycosyltransferase/sinapate 1-glucosyltransferase	0.403151	1480.05	661.83
AT3G16520	misc.UDP glucosylAnd glucoronyl transferases	Symbols: UGT88A1 | UDP-glucoronosyl/UDP-glucosyl transferase family protein	2.5581	231.577	588.675
AT2G30140	misc.UDP glucosylAnd glucoronyl transferases	UDP-glucoronosyl/UDP-glucosyl transferase family protein	3.38523	308.766	1065.87
AT3G11340	misc.UDP glucosylAnd glucoronyl transferases	UDP-glucoronosyl/UDP-glucosyl transferase family protein	0.433135	2014	859.844
AT3G46690	misc.UDP glucosylAnd glucoronyl transferases	UDP-glucoronosyl/UDP-glucosyl transferase family protein	2.02942	107.669	218.375
AT3G46700	misc.UDP glucosylAnd glucoronyl transferases	UDP-glycosyltransferase/transferase, transferring glycosyl groups	2.15154	507.608	1113
AT5G12420	mitochondrial electron transport /ATP synthesis.F1-ATPase	unknown protein	2.08342	543.648	1147.21
AT5G18170	N-metabolism.N-degradation.glutamate dehydrogenase	Symbols: GDH1 | GDH1 (GLUTAMATE DEHYDROGENASE 1);ATP binding /glutamate dehydrogenase [NAD(P)+]/oxidoreductase	2.99125	1485.55	4481.76
AT2G15620	N-metabolism.nitrate metabolism.nitrite reductase	Symbols: NIR1, NIR,ATHNIR | NIR1 (NITRITE REDUCTASE 1); ferredoxin-nitrate reductase/nitrite reductase (NO-forming)	0.410671	6074.52	2443.99
AT3G07280	not assigned.unknown	pseudogene of unknown protein	2.00111	53.0596	104.835
AT3G17998	not assigned.unknown	Symbols: CPuORF30 | CPuORF30 (Conserved peptide upstream open reading frame 30) | chr3:6154363-6157551 FORWARD	0.20519	226.555	41.4201
AT1G35612	not assigned.unknown	transposable element gene	2.21626	46.1904	103.428
AT2G39570	notAssigned.no ontology	ACT domain-containing protein	2.88661	2081.19	5998.62
AT3G01290	notAssigned.no ontology	band 7 family protein	2.3611	3379.28	7919.5
AT4G27585/ AT5G54100	notAssigned.no ontology	band 7 family protein	0.48129	1332.52	641.842
AT3G62040	notAssigned.no ontology	catalytic/hydrolase	0.499457	2681.16	1344.39
AT3G49190	notAssigned.no ontology	condensation domain-containing protein	0.21339	338.806	73.4167
AT5G58770	notAssigned.no ontology	dehydrodolichyl diphosphate synthase, putative /DEDOL-PP synthase, putative	0.423321	107.007	48.5911
AT5G38900	notAssigned.no ontology	DSBA oxidoreductase family protein	3.09569	133.19	419.432
AT3G47560	notAssigned.no ontology	esterase/lipase/thioesterase family protein	2.32179	141.165	322.615
AT2G46750	notAssigned.no ontology	FAD-binding domain-containing protein	3.12243	1695.54	5427.33
AT1G05280	notAssigned.no ontology	fringe-related protein	0.135336	173.132	26.5453
AT3G23080	notAssigned.no ontology	FUNCTIONS IN: molecular_function unknown; INVOLVED IN: biological_process unknown; EXPRESSED IN: 23 plant structures; EXPRESSED DURING: 13 growth stages; CONTAINS InterPro DOMAIN/s: Lipid-binding START (InterPro:IPR002913); BESTArabidopsis thaliana protein match is: unknown protein (TAIR:AT4G14500.1); Has 247 Blast hits to 246 proteins in 61 species:Archae - 0; Bacteria - 0; Metazoa - 162; Fungi …	3.00646	360.172	1106.12
AT1G21680	notAssigned.no ontology	FUNCTIONS IN: molecular_function unknown; INVOLVED IN: biological_process unknown; LOCATED IN: plasma membrane, vacuole, plant-type cell wall; EXPRESSED IN: 25 plant structures; EXPRESSED DURING: 13 growth stages; CONTAINS InterPro DOMAIN/s: WD40-like Beta Propeller (InterPro:IPR011659), Six-bladed beta-propeller, TolB-like (InterPro:IPR011042); BESTArabidopsis thaliana protein match is: unknown …	2.11915	556.277	1149.8
AT1G15040	notAssigned.no ontology	glutamineAmidotransferase-related	4.52713	1362.54	6415.12
AT2G32150	notAssigned.no ontology	haloacid dehalogenase-like hydrolase family protein	2.35406	1315.9	3359.33
AT2G41250	notAssigned.no ontology	haloacid dehalogenase-like hydrolase family protein	2.08453	320.315	675.13
AT3G10970	notAssigned.no ontology	haloacid dehalogenase-like hydrolase family protein	2.13139	180.386	389.637
AT4G01410	notAssigned.no ontology	harpin-induced family protein /HIN1 family protein /harpin-responsive family protein	0.430148	253.75	107.91
AT5G14910	notAssigned.no ontology	heavy-metal-associated domain-containing protein	2.22495	223.333	508.76
AT5G52710	notAssigned.no ontology	heavy-metal-associated domain-containing protein	0.402868	123.473	50.0908
AT5G06570	notAssigned.no ontology	hydrolase	3.67354	276.476	1010.45
AT2G18360	notAssigned.no ontology	hydrolase,Alpha/beta fold family protein	2.12275	893.935	1898.03
AT4G24140	notAssigned.no ontology	hydrolase,Alpha/beta fold family protein	3.15976	636.259	1960.71
AT2G27370	notAssigned.no ontology	integral membrane family protein	0.375997	783.415	300.969
AT3G02690	notAssigned.no ontology	integral membrane family protein	3.37345	37.9838	125.279
AT3G06390	notAssigned.no ontology	integral membrane family protein	2.87543	1411.93	4118.76
AT4G15610	notAssigned.no ontology	integral membrane family protein	2.18369	3598.65	7852.05
AT4G20390	notAssigned.no ontology	integral membrane family protein	3.42458	1522.47	5207.15
AT5G06200	notAssigned.no ontology	integral membrane family protein	0.337227	586.536	201.914
AT5G44550	notAssigned.no ontology	integral membrane family protein	2.02668	1652.39	3339.11
AT3G47980	notAssigned.no ontology	integral membrane HPP family protein	0.364545	215.112	84.6444
AT2G39530	notAssigned.no ontology	integral membrane protein, putative	0.408658	2375.77	957.584
AT1G21670	notAssigned.no ontology	INVOLVED IN: proteolysis; LOCATED IN: cell wall, plant-type cell wall; EXPRESSED IN: 23 plant structures; EXPRESSED DURING: 14 growth stages; CONTAINS InterPro DOMAIN/s: WD40-like Beta Propeller (InterPro:IPR011659), Peptidase S9B, dipeptidylpeptidase IV N-terminal (InterPro:IPR002469), Six-bladed beta-propeller, TolB-like (InterPro:IPR011042); BESTArabidopsis thaliana protein match is: unknown p…	2.57108	206.403	533.653
AT1G33600	notAssigned.no ontology	leucine-rich repeat family protein	3.19504	70.1604	224.563
AT2G16005	notAssigned.no ontology	MD-2-related lipid recognition domain-containing protein /ML domain-containing protein	6.09183	2595.21	16033.5
AT5G23820	notAssigned.no ontology	MD-2-related lipid recognition domain-containing protein /ML domain-containing protein	2.1205	2490.58	5281.24
AT1G63050	notAssigned.no ontology	membrane bound O-acyl transferase (MBOAT) family protein	0.421865	906.956	382.06
AT5G26260	notAssigned.no ontology	meprinAnd TRAF homology domain-containing protein /MATH domain-containing protein	2.01842	6235.94	12592.1
AT5G02050	notAssigned.no ontology	mitochondrial glycoprotein family protein /MAM33 family protein	0.467376	1910.64	909.785
AT1G21440	notAssigned.no ontology	mutase family protein	0.199107	3810.78	758.856
AT3G26510	notAssigned.no ontology	octicosapeptide/Phox/Bem1p (PB1) domain-containing protein	2.3326	326.604	762.128
AT2G48080	notAssigned.no ontology	oxidoreductase, 2OG-Fe(II) oxygenase family protein	0.274274	295.078	81.7211
AT4G10500	notAssigned.no ontology	oxidoreductase, 2OG-Fe(II) oxygenase family protein	6.4137	80.1693	512.836
AT4G24350	notAssigned.no ontology	phosphorylase family protein	3.59603	71.3697	257.753
AT4G24350/ AT4G24340	notAssigned.no ontology	phosphorylase family protein	2.36074	769.135	1835.87
AT5G45560	notAssigned.no ontology	pleckstrin homology (PH) domain-containing protein /lipid-binding START domain-containing protein	0.473813	126.465	60.8759
AT4G14020	notAssigned.no ontology	rapidAlkalinization factor (RALF) family protein	0.210291	449.546	99.7391
AT5G25280	notAssigned.no ontology	serine-rich protein-related	2.41345	1111.23	2709.01
AT4G37220	notAssigned.no ontology	stress-responsive protein, putative	21.0705	33.264	682.565
AT2G23630	notAssigned.no ontology	Symbols: sks16 | sks16 (SKU5 Similar 16); copper ion binding /pectinesterase	0.0789812	584.819	46.7219
AT2G37970	notAssigned.no ontology	Symbols: SOUL-1 | SOUL-1; binding	2.54266	2515.15	6295.83
AT1G54780	notAssigned.no ontology	thylakoid lumen 18.3 kDa protein	2.34268	263.981	610.945
AT1G78990	notAssigned.no ontology	transferase family protein	2.5033	141.959	353.994
AT4G15390	notAssigned.no ontology	transferase family protein	0.426379	13606.7	5880.76
AT5G02890	notAssigned.no ontology	transferase family protein	0.428752	140.221	59.2234
AT5G07080	notAssigned.no ontology	transferase family protein	2.33761	290.489	679.687
AT5G63560	notAssigned.no ontology	transferase family protein	2.02937	1242.59	2529.87
AT1G24430	notAssigned.no ontology	transferase/transferase, transferringAcyl groups other thanAmino-acyl groups	2.81292	664.433	1868.73
AT1G49030	notAssigned.no ontology	unknown protein	0.0203168	145.371	3.75604
AT3G18450	notAssigned.no ontology	unknown protein	0.0804848	212.238	15.9793
AT3G29240	notAssigned.no ontology	unknown protein	5.08873	466.943	2444.65
AT4G03610	notAssigned.no ontology	unknown protein	2.69714	218.322	586.135
AT5G48175	notAssigned.no ontology	unknown protein	2.18964	165.571	365.59
AT4G20000	notAssigned.no ontology	VQ motif-containing protein	2.98936	262.875	813.374
AT2G40110	notAssigned.no ontology	yippee family protein	2.03848	749.378	1532.36
AT3G03680	notAssigned.no ontology.C2 domain-containing protein	C2 domain-containing protein	0.38709	196.488	78.5269
AT5G06850	notAssigned.no ontology.C2 domain-containing protein	C2 domain-containing protein	0.463349	274.934	129.634
AT1G44030	notAssigned.no ontology.DC1 domain containing protein	DC1 domain-containing protein	0.48497	118.646	57.0775
AT1G44050	notAssigned.no ontology.DC1 domain containing protein	DC1 domain-containing protein	0.412518	448.068	183.883
AT1G55430	notAssigned.no ontology.DC1 domain containing protein	DC1 domain-containing protein	0.291296	125.714	38.0792
AT2G04680	notAssigned.no ontology.DC1 domain containing protein	DC1 domain-containing protein	0.495984	162.854	79.8072
AT2G44370	notAssigned.no ontology.DC1 domain containing protein	DC1 domain-containing protein	2.03906	976.288	2011.13
AT3G06990	notAssigned.no ontology.DC1 domain containing protein	DC1 domain-containing protein	0.366456	128.749	48.3855
AT3G13760	notAssigned.no ontology.DC1 domain containing protein	DC1 domain-containing protein	0.452463	681.551	314.382
AT3G43890/ AT1G69150	notAssigned.no ontology.DC1 domain containing protein	DC1 domain-containing protein	0.19249	103.042	21.4941
AT3G45530	notAssigned.no ontology.DC1 domain containing protein	DC1 domain-containing protein	0.4605	283.34	127.669
AT5G43030	notAssigned.no ontology.DC1 domain containing protein	DC1 domain-containing protein	0.41125	176.181	69.6678
AT5G43040	notAssigned.no ontology.DC1 domain containing protein	DC1 domain-containing protein	0.453338	405.016	182.675
AT5G54040	notAssigned.no ontology.DC1 domain containing protein	DC1 domain-containing protein	0.373588	422.446	148.095
AT4G14980	notAssigned.no ontology.DC1 domain containing protein	INVOLVED IN: intracellular signaling cascade; EXPRESSED IN: shootApex, root, seed; EXPRESSED DURING: E expanded cotyledon stage; CONTAINS InterPro DOMAIN/s: Protein kinase C, phorbol ester/diacylglycerol binding (InterPro:IPR002219), DC1 (InterPro:IPR004146), C1-like (InterPro:IPR011424); BESTArabidopsis thaliana protein match is: DC1 domain-containing protein (TAIR:AT5G54050.1); Has 1104 Blast h…	0.454582	190.563	86.9386
AT3G45840	notAssigned.no ontology.DC1 domain containing protein	protein binding /zinc ion binding	0.454162	168.769	79.0513
AT2G05510/ AT1G47480/ AT2G05440	notAssigned.no ontology.glycine rich proteins	glycine-rich protein	3.27312	3408.4	11688.6
AT4G29020	notAssigned.no ontology.glycine rich proteins	glycine-rich protein	0.421372	3262.63	1414.6
AT4G30450	notAssigned.no ontology.glycine rich proteins	glycine-rich protein	0.208505	3757.31	810.047
AT4G30460	notAssigned.no ontology.glycine rich proteins	glycine-rich protein	0.262401	439.615	112.48
AT2G05520	notAssigned.no ontology.glycine rich proteins	Symbols: GRP-3,ATGRP-3, GRP3 | GRP-3 (GLYCINE-RICH PROTEIN 3)	4.13967	241.132	992.907
AT5G49350	notAssigned.no ontology.glycine rich proteins	unknown protein	2.98106	170.466	497.545
AT2G22510	notAssigned.no ontology.hydroxyproline rich proteins	hydroxyproline-rich glycoprotein family protein	2.5968	534.181	1403.92
AT4G38080	notAssigned.no ontology.hydroxyproline rich proteins	hydroxyproline-rich glycoprotein family protein	2.47586	3941.94	9782.77
AT5G09480	notAssigned.no ontology.hydroxyproline rich proteins	hydroxyproline-rich glycoprotein family protein	2.37156	2185.74	5137.54
AT5G09530	notAssigned.no ontology.hydroxyproline rich proteins	hydroxyproline-rich glycoprotein family protein	2.03475	5430.33	10924.5
AT5G25630	notAssigned.no ontology.pentatricopeptide (PPR) repeat-containing protein	pentatricopeptide (PPR) repeat-containing protein	2.07978	78.5418	155.924
AT1G23720	notAssigned.no ontology.proline rich family	proline-rich extensin-like family protein	0.461875	1623.08	749.177
AT2G24980	notAssigned.no ontology.proline rich family	proline-rich extensin-like family protein	0.40428	1988.32	762.747
AT3G28550	notAssigned.no ontology.proline rich family	proline-rich extensin-like family protein	0.407862	753.987	308.681
AT5G06630	notAssigned.no ontology.proline rich family	proline-rich extensin-like family protein	0.446611	896.935	396.748
AT3G23700	notAssigned.no ontology.S RNA-binding domain-containing protein	S1 RNA-binding domain-containing protein	2.2238	109.524	248.212
AT3G56230	notAssigned.no ontology.speckle-type POZ protein-related	speckle-type POZ protein-related	0.467087	397.453	185.142
AT5G48540	notAssigned.unknown	33 kDa secretory protein-related	2.09766	1191.69	2546.41
AT3G49790	notAssigned.unknown	ATP binding	2.07791	363.169	725.687
AT2G35155	notAssigned.unknown	catalytic	2.0348	182.201	377.862
AT4G32340	notAssigned.unknown	EXPRESSED IN: 22 plant structures; EXPRESSED DURING: 13 growth stages; BESTArabidopsis thaliana protein match is: binding (TAIR:AT1G80130.1); Has 2680Blast hits to 1282 proteins in 184 species:Archae - 2; Bacteria - 433; Metazoa - 1247; Fungi - 71; Plants - 657; Viruses - 13; Other Eukaryotes - 257 (source: NCBI BLink).	2.32512	43.6463	100.222
AT4G25170	notAssigned.unknown	FUNCTIONS IN: molecular_function unknown; INVOLVED IN: biological_process unknown; EXPRESSED IN: 23 plant structures; EXPRESSED DURING: 13 growth stages; CONTAINS InterPro DOMAIN/s: Uncharacterised conserved protein UCP012943 (InterPro:IPR016606); BESTArabidopsis thaliana protein match is: unknown protein (TAIR:AT5G61490.1).	2.0251	329.332	657.625
AT5G11420	notAssigned.unknown	FUNCTIONS IN: molecular_function unknown; INVOLVED IN: biological_process unknown; LOCATED IN: cell wall, plant-type cell wall; EXPRESSED IN: 23 plant structures; EXPRESSED DURING: 13 growth stages; CONTAINS InterPro DOMAIN/s: Protein of unknown function DUF642 (InterPro:IPR006946), Galactose-binding like (InterPro:IPR008979); BESTArabidopsis thaliana protein match is: unknown protein (TAIR:AT5G2…	2.80209	420.633	1176.94
AT2G41800	notAssigned.unknown	FUNCTIONS IN: molecular_function unknown; INVOLVED IN: biological_process unknown; LOCATED IN: cell wall, plant-type cell wall; EXPRESSED IN: 7 plant structures; EXPRESSED DURING: 4Anthesis, C globular stage, petal differentiationAnd expansion stage; CONTAINS InterPro DOMAIN/s: Protein of unknown function DUF642 (InterPro:IPR006946), Galactose-binding like (InterPro:IPR008979); BESTArabidopsis th…	0.442282	1986.58	877.823
AT2G16190	notAssigned.unknown	FUNCTIONS IN: molecular_function unknown; INVOLVED IN: biological_process unknown; LOCATED IN: cellular_component unknown; BESTArabidopsis thaliana protein match is: hydroxyproline-rich glycoprotein family protein (TAIR:AT1G49330.1); Has 39 Blast hits to 39 proteins in 16 species:Archae - 0; Bacteria - 0; Metazoa - 5; Fungi - 5; Plants - 27; Viruses - 0; Other Eukaryotes - 2 (source: NCBI BLink).	29.1285	7.25528	110.445
AT3G61410	notAssigned.unknown	FUNCTIONS IN: molecular_function unknown; INVOLVED IN: biological_process unknown; LOCATED IN: cellular_component unknown; BESTArabidopsis thaliana protein match is: protein kinase family protein /U-box domain-containing protein (TAIR:AT2G45910.1); Has 146 Blast hits to 144 proteins in 9 species:Archae - 0; Bacteria - 0; Metazoa - 13; Fungi - 0; Plants - 132; Viruses - 0; Other Eukaryotes - 1 (so…	0.287877	108.102	32.0267
AT3G55840	notAssigned.unknown	FUNCTIONS IN: molecular_function unknown; INVOLVED IN: biological_process unknown; LOCATED IN: cellular_component unknown; EXPRESSED IN: 10plant structures; EXPRESSED DURING: 6 growth stages; CONTAINS InterPro DOMAIN/s: Hs1pro-1, C-terminal (InterPro:IPR009743), Hs1pro-1, N-terminal (InterPro:IPR009869); BESTArabidopsis thaliana protein match is: HSPRO2 (ARABIDOPSIS ORTHOLOG OF SUGAR BEET HS1 PRO…	5.78361	73.3841	396.894
AT3G02910	notAssigned.unknown	FUNCTIONS IN: molecular_function unknown; INVOLVED IN: biological_process unknown; LOCATED IN: cellular_component unknown; EXPRESSED IN: 23 plant structures; EXPRESSED DURING: 15 growth stages; CONTAINS InterPro DOMAIN/s: Butirosin biosynthesis, BtrG-like (InterPro:IPR013024),AIG2-like (InterPro:IPR009288); BESTArabidopsis thaliana protein match is: unknown protein (TAIR:AT5G46720.1); Has 210Blas…	0.302468	5585.78	1755.55
AT4G16146	notAssigned.unknown	FUNCTIONS IN: molecular_function unknown; INVOLVED IN: biological_process unknown; LOCATED IN: cellular_component unknown; EXPRESSED IN: 24 plant structures; EXPRESSED DURING: 13 growth stages; CONTAINS InterPro DOMAIN/s: Lg106-like (InterPro:IPR012482); BESTArabidopsis thaliana protein match is: unknown protein (TAIR:AT1G69510.3); Has 94 Blast hits to 94 proteins in 12 species:Archae - 0; Bacter…	2.61644	101.35	265.373
AT3G44510	notAssigned.unknown	FUNCTIONS IN: molecular_function unknown; INVOLVED IN: biological_process unknown; LOCATED IN: cellular_component unknown; EXPRESSED IN: inflorescence meristem, root; BESTArabidopsis thaliana protein match is: esterase/lipase/thioesterase family protein (TAIR:AT1G08310.2); Has 177 Blast hits to 176 proteins in 15 species:Archae - 0; Bacteria - 10; Metazoa - 0; Fungi - 0; Plants - 167; Viruses - 0…	0.424564	102.79	43.3021
AT5G62330	notAssigned.unknown	FUNCTIONS IN: molecular_function unknown; INVOLVED IN: biological_process unknown; LOCATED IN: cellular_component unknown; EXPRESSED IN: root; BESTArabidopsis thaliana protein match is: invertase/pectin methylesterase inhibitor family protein (TAIR:AT5G62340.1); Has 5 Blast hits to 5 proteins in 1 species:Archae - 0; Bacteria - 0; Metazoa - 0; Fungi - 0; Plants - 5; Viruses - 0; Other Eukaryotes …	0.065944	175.655	14.4087
AT5G22580	notAssigned.unknown	FUNCTIONS IN: molecular_function unknown; INVOLVED IN: biological_process unknown; LOCATED IN: chloroplast; EXPRESSED IN: 22 plant structures; EXPRESSED DURING: 13 growth stages; CONTAINS InterPro DOMAIN/s: Stress responsiveAlpha-beta barrel (InterPro:IPR013097), DimericAlpha-beta barrel (InterPro:IPR011008); BESTArabidopsis thaliana protein match is: HS1 (HEAT STABLE PROTEIN 1) (TAIR:AT3G17210.1…	0.276036	159.322	44.8154
AT1G10140	notAssigned.unknown	FUNCTIONS IN: molecular_function unknown; INVOLVED IN: biological_process unknown; LOCATED IN: plasma membrane; EXPRESSED IN: 23 plant structures; EXPRESSED DURING: 13 growth stages; CONTAINS InterPro DOMAIN/s: Uncharacterised conserved protein UCP031279 (InterPro:IPR016972); BESTArabidopsis thaliana protein match is: unknown protein (TAIR:AT1G58420.1); Has 38 Blast hits to 38 proteins in 10speci…	2.51788	1716	4407.74
AT2G34510	notAssigned.unknown	FUNCTIONS IN: molecular_function unknown; INVOLVED IN: biological_process unknown; LOCATED IN:Anchored to membrane; EXPRESSED IN: 20plant structures; EXPRESSED DURING: 14 growth stages; CONTAINS InterPro DOMAIN/s: Protein of unknown function DUF642 (InterPro:IPR006946), Galactose-binding like (InterPro:IPR008979); BESTArabidopsis thaliana protein match is: unknown protein (TAIR:AT1G29980.1); Has …	2.37605	81.4717	192.482
AT4G22640	notAssigned.unknown	FUNCTIONS IN: molecular_function unknown; INVOLVED IN: biological_process unknown; LOCATED IN:Anchored to membrane; EXPRESSED IN: male gametophyte, root; CONTAINS InterPro DOMAIN/s: Bifunctional inhibitor/plant lipid transfer protein/seed storage (InterPro:IPR016140); BESTArabidopsis thaliana protein match is: unknown protein (TAIR:AT4G22666.2); Has 19 Blast hits to 19 proteins in 1 species:Archa…	0.392127	188.984	74.3172
AT1G08220	notAssigned.unknown	FUNCTIONS IN: molecular_function unknown; INVOLVED IN: mitochondrial proton-transportingATP synthase complexAssembly; LOCATED IN: mitochondrial inner membrane; EXPRESSED IN: 18 plant structures; EXPRESSED DURING: 7 growth stages; CONTAINS InterPro DOMAIN/s:ATPaseAssembly factorATP10, mitochondria (InterPro:IPR007849); Has 100Blast hits to 100proteins in 48 species:Archae - 6; Bacteria - 0; Metazo…	0.471713	478.753	226.895
AT4G28703	notAssigned.unknown	FUNCTIONS IN: molecular_function unknown; LOCATED IN: cellular_component unknown; EXPRESSED IN: 6 plant structures; EXPRESSED DURING: 4Anthesis, F mature embryo stage, petal differentiationAnd expansion stage, D bilateral stage, E expanded cotyledon stage; CONTAINS InterPro DOMAIN/s: Cupin, RmlC-type (InterPro:IPR011051), Protein of unknown function DUF861, cupin-3 (InterPro:IPR008579), RmlC-like…	5.57766	67.8417	365.879
AT1G13610	notAssigned.unknown	INVOLVED IN: biological_process unknown; EXPRESSED IN: cotyledon, hypocotyl, root; CONTAINS InterPro DOMAIN/s:Alpha/beta hydrolase fold-1 (InterPro:IPR000073); BESTArabidopsis thaliana protein match is: unknown protein (TAIR:AT3G30380.2); Has 3358 Blast hits to 3354 proteins in 579 species:Archae - 6; Bacteria - 974; Metazoa - 587; Fungi - 165; Plants - 174; Viruses - 11; Other Eukaryotes - 1441 …	2.04731	69.1649	142.858
AT1G28260	notAssigned.unknown	INVOLVED IN: biological_process unknown; LOCATED IN: cellular_component unknown; EXPRESSED IN: 21 plant structures; EXPRESSED DURING: 13 growth stages; BESTArabidopsis thaliana protein match is: SMG7 (TAIR:AT5G19400.1); Has 341 Blast hits to 340proteins in 87 species:Archae - 0; Bacteria - 0; Metazoa - 225; Fungi - 71; Plants - 35; Viruses - 0; Other Eukaryotes - 10(source: NCBI BLink).	2.1137	89.3987	188.911
AT5G24880	notAssigned.unknown	INVOLVED IN: biological_process unknown; LOCATED IN: cellular_component unknown; EXPRESSED IN: 8 plant structures; EXPRESSED DURING: L mature pollen stage, M germinated pollen stage, 4Anthesis, petal differentiationAnd expansion stage; BESTArabidopsis thaliana protein match is: calmodulin-binding protein-related (TAIR:AT5G10660.1); Has 195834 Blast hits to 92446 proteins in 2480species:Archae - 1…	0.249995	99.8651	25.0859
AT1G63820	notAssigned.unknown	INVOLVED IN: biological_process unknown; LOCATED IN: cellular_component unknown; EXPRESSED IN: flower, root; EXPRESSED DURING: petal differentiationAnd expansion stage; CONTAINS InterPro DOMAIN/s: CCT domain (InterPro:IPR010402); BESTArabidopsis thaliana protein match is: unknown protein (TAIR:AT5G41380.1); Has 907 Blast hits to 907 proteins in 64 species:Archae - 0; Bacteria - 0; Metazoa - 1; Fu…	0.48827	121.171	59.0603
AT3G26580	notAssigned.unknown	INVOLVED IN: biological_process unknown; LOCATED IN: chloroplast thylakoid membrane; EXPRESSED IN: 23 plant structures; EXPRESSED DURING: 13 growth stages; CONTAINS InterPro DOMAIN/s: Tetratricopeptide region (InterPro:IPR013026); Has 2147 Blast hits to 1154 proteins in 168 species:Archae - 2; Bacteria - 99; Metazoa - 1301; Fungi - 180; Plants - 105; Viruses - 57; Other Eukaryotes - 403 (source: …	2.64985	218.516	579.26
AT5G66180	notAssigned.unknown	LOCATED IN: cellular_component unknown; EXPRESSED IN: 22 plant structures; EXPRESSED DURING: 13 growth stages; CONTAINS InterPro DOMAIN/s: Bacterial Fmu (Sun)/eukaryotic nucleolar NOL1/Nop2p (InterPro:IPR001678); BESTArabidopsis thaliana protein match is: NOL1/NOP2/sun family protein (TAIR:AT1G06560.1); Has 5021 Blast hits to 4182 proteins in 1157 species:Archae - 270; Bacteria - 3133; Metazoa - …	2.04109	295.054	595.985
AT5G40830	notAssigned.unknown	methyltransferase	0.475257	615.578	295.108
AT1G06820/ AT5G42010/ AT5G38420/ AT4G32620/ AT4G36870/ AT1G67090/ AT5G38430/ AT4G37510/ AT2G44010/ AT5G38410	notAssigned.unknown	nucleicAcid binding	2.53759	891.615	2196.51
AT1G74770	notAssigned.unknown	protein binding /zinc ion binding	0.464986	492.481	230.437
AT4G14270	notAssigned.unknown	Protein containing PAM2 motif which mediates interaction with the PABC domain of polyadenyl binding proteins.	2.6856	754.042	2007.17
AT4G39040	notAssigned.unknown	RNA binding	2.06741	259.183	540.728
AT1G72060	notAssigned.unknown	serine-type endopeptidase inhibitor	6.43806	120.503	638.418
AT4G13195	notAssigned.unknown	Symbols: CLE44 | CLE44 (CLAVATA3/ESR-RELATED 44)	3.80476	90.8152	340.204
AT2G42610	notAssigned.unknown	Symbols: LSH10| LSH10(LIGHT SENSITIVE HYPOCOTYLS 10)	3.43782	99.5591	355.862
AT5G24660	notAssigned.unknown	Symbols: LSU2 | LSU2 (RESPONSE TO LOW SULFUR 2)	0.447451	1204.54	579.235
AT2G15890	notAssigned.unknown	Symbols: MEE14 | MEE14 (maternal effect embryoArrest 14)	4.68732	534.637	2437.22
AT3G04370	notAssigned.unknown	Symbols: PDLP4 | PDLP4 (PLASMODESMATA-LOCATED PROTEIN 4)	2.94829	233.408	680.339
AT2G32180/ AT2G32650	notAssigned.unknown	Symbols: PTAC18 | PTAC18 (PLASTID TRANSCRIPTIONALLYACTIVE 18)	2.67604	163.735	436.176
AT2G26070	notAssigned.unknown	Symbols: RTE1 | RTE1 (REVERSION-TO-ETHYLENE SENSITIVITY1)	2.40642	352.006	859.423
AT5G15600	notAssigned.unknown	Symbols: SP1L4 | SP1L4 (SPIRAL1-LIKE4)	0.480141	499.325	235.139
AT3G59900	notAssigned.unknown	Symbols:ARGOS |ARGOS (AUXIN-REGULATED GENE INVOLVED IN ORGAN SIZE)	7.3339	122.094	896.334
AT2G44080	notAssigned.unknown	Symbols:ARL |ARL (ARGOS-LIKE)	2.94071	974.992	2871.72
AT2G24762	notAssigned.unknown	Symbols:AtGDU4 |AtGDU4 (Arabidopsis thaliana GLUTAMINE DUMPER 4)	0.372542	1008.72	383.993
AT3G18170	notAssigned.unknown	transferase, transferring glycosyl groups	0.120518	738.234	89.2223
AT1G03610	notAssigned.unknown	unknown protein	2.44044	423.161	1031.27
AT1G07040	notAssigned.unknown	unknown protein	2.27993	502.712	1159.38
AT1G10380	notAssigned.unknown	unknown protein	0.49048	964.844	475.314
AT1G11210	notAssigned.unknown	unknown protein	2.11139	92.7256	176.066
AT1G11220	notAssigned.unknown	unknown protein	0.390572	82.9425	32.9873
AT1G11540	notAssigned.unknown	unknown protein	0.340545	1055.8	357.437
AT1G12080	notAssigned.unknown	unknown protein	0.397098	1965.82	769.375
AT1G15640	notAssigned.unknown	unknown protein	0.441188	383.108	167.751
AT1G16500	notAssigned.unknown	unknown protein	0.487369	188.864	93.7818
AT1G19020	notAssigned.unknown	unknown protein	2.28031	1697.48	4045.33
AT1G21830	notAssigned.unknown	unknown protein	3.77042	80.736	308.344
AT1G22890	notAssigned.unknown	unknown protein	3.17527	105.541	355.889
AT1G24600	notAssigned.unknown	unknown protein	2.12251	82.0733	178.1
AT1G25275	notAssigned.unknown	unknown protein	2.84029	2159.81	6268.44
AT1G28100	notAssigned.unknown	unknown protein	5.29797	257.792	1359.12
AT1G28190	notAssigned.unknown	unknown protein	2.40261	114.888	275.856
AT1G33055	notAssigned.unknown	unknown protein	2.68304	286.417	803.494
AT1G48300	notAssigned.unknown	unknown protein	2.03668	1591.4	3238.48
AT1G48330	notAssigned.unknown	unknown protein	0.44062	235.444	103.947
AT1G49470	notAssigned.unknown	unknown protein	0.135871	928.148	127.871
AT1G49500	notAssigned.unknown	unknown protein	2.20916	2716.73	5941.2
AT1G50040	notAssigned.unknown	unknown protein	2.8585	134.684	394.803
AT1G51920	notAssigned.unknown	unknown protein	6.81679	32.6586	223.205
AT1G52910	notAssigned.unknown	unknown protein	0.490036	1145.67	560.617
AT1G54120	notAssigned.unknown	unknown protein	2.3868	442.971	1059.24
AT1G54300/ AT3G05770	notAssigned.unknown	unknown protein	128.894	4.7735	374.545
AT1G55240	notAssigned.unknown	unknown protein	2.82103	212.722	598.789
AT1G56320	notAssigned.unknown	unknown protein	2.49223	1654.61	4193.05
AT1G58150	notAssigned.unknown	unknown protein	2.57562	64.5165	165.738
AT1G60010	notAssigned.unknown	unknown protein	3.17362	694.299	2230.17
AT1G61930	notAssigned.unknown	unknown protein	0.280494	244.197	65.6029
AT1G64355	notAssigned.unknown	unknown protein	2.36542	60.7053	144.052
AT1G67910	notAssigned.unknown	unknown protein	2.58815	247.132	634.82
AT1G69050	notAssigned.unknown	unknown protein	2.34664	97.3599	227.773
AT1G70230	notAssigned.unknown	unknown protein	0.425162	580.463	247.519
AT1G71740	notAssigned.unknown	unknown protein	0.499033	1351.99	668.532
AT1G76240	notAssigned.unknown	unknown protein	0.491143	1566.21	769.346
AT1G76405	notAssigned.unknown	unknown protein	2.09328	210.186	439.881
AT1G79420	notAssigned.unknown	unknown protein	2.03486	128.334	259.428
AT1G80180	notAssigned.unknown	unknown protein	2.1566	1106.46	2371.35
AT2G01100	notAssigned.unknown	unknown protein	2.18961	316.887	695.906
AT2G01400	notAssigned.unknown	unknown protein	2.51385	51.0033	130.336
AT2G01580	notAssigned.unknown	unknown protein	2.26028	275.198	634.981
AT2G05910	notAssigned.unknown	unknown protein	3.03183	180.101	555.355
AT2G15960	notAssigned.unknown	unknown protein	7.27367	78.2881	572.007
AT2G17070	notAssigned.unknown	unknown protein	0.467416	259.102	119.431
AT2G20080	notAssigned.unknown	unknown protein	2.49574	48.4079	121.485
AT2G20515	notAssigned.unknown	unknown protein	0.306112	999.964	310.63
AT2G20920	notAssigned.unknown	unknown protein	2.01245	266.646	543.521
AT2G28780	notAssigned.unknown	unknown protein	0.315117	622.536	196.666
AT2G29180	notAssigned.unknown	unknown protein	2.2457	55.6016	123.135
AT2G33850	notAssigned.unknown	unknown protein	2.33562	886.277	2064.12
AT2G34610	notAssigned.unknown	unknown protein	3.67888	212.553	789.851
AT2G37750	notAssigned.unknown	unknown protein	2.20693	2096.74	4596.92
AT2G38640	notAssigned.unknown	unknown protein	0.269009	299.832	81.6928
AT2G40475	notAssigned.unknown	unknown protein	0.49038	339.383	169.232
AT2G42110	notAssigned.unknown	unknown protein	0.499815	339.655	171.113
AT2G44260	notAssigned.unknown	unknown protein	2.11392	160.853	344.074
AT2G46220	notAssigned.unknown	unknown protein	2.82056	470.235	1312.93
AT2G46420	notAssigned.unknown	unknown protein	0.391149	123.083	47.194
AT2G47200	notAssigned.unknown	unknown protein	3.41926	500.514	1707.25
AT2G47950	notAssigned.unknown	unknown protein	2.00668	133.936	269.579
AT3G03130	notAssigned.unknown	unknown protein	0.352175	308.114	110.333
AT3G05390	notAssigned.unknown	unknown protein	0.344967	162.476	55.2355
AT3G05980	notAssigned.unknown	unknown protein	0.415332	125.784	52.367
AT3G07310	notAssigned.unknown	unknown protein	2.46413	325.917	795.436
AT3G07350	notAssigned.unknown	unknown protein	2.92614	652.591	1873.54
AT3G10020	notAssigned.unknown	unknown protein	4.68613	896.349	4528.88
AT3G10120	notAssigned.unknown	unknown protein	2.07448	61.6884	128.137
AT3G14280	notAssigned.unknown	unknown protein	0.457446	1019.19	457.779
AT3G14850	notAssigned.unknown	unknown protein	0.231579	462.335	106.954
AT3G15780	notAssigned.unknown	unknown protein	2.17752	50.8909	109.3
AT3G15900	notAssigned.unknown	unknown protein	2.06261	82.9574	170.35
AT3G18250	notAssigned.unknown	unknown protein	5.77486	117.347	644.665
AT3G20300/ AT1G17830	notAssigned.unknown	unknown protein	2.2191	70.3302	152.706
AT3G20680	notAssigned.unknown	unknown protein	3.13482	54.1753	170.58
AT3G21520	notAssigned.unknown	unknown protein	2.2252	67.3872	146.798
AT3G29370	notAssigned.unknown	unknown protein	2.17041	41.0072	88.166
AT3G45730	notAssigned.unknown	unknown protein	3.62864	105.544	401.515
AT3G47070	notAssigned.unknown	unknown protein	3.21181	77.757	257.234
AT3G47210	notAssigned.unknown	unknown protein	0.424088	626.816	269.43
AT3G50350	notAssigned.unknown	unknown protein	0.497375	954.85	476.284
AT3G52070	notAssigned.unknown	unknown protein	2.79067	171.829	477.969
AT3G52740	notAssigned.unknown	unknown protein	0.445351	647.753	290.698
AT3G55720	notAssigned.unknown	unknown protein	3.33826	62.8633	187.416
AT3G59370	notAssigned.unknown	unknown protein	0.346282	508.51	168.807
AT3G60590	notAssigned.unknown	unknown protein	2.11	104.092	213.465
AT3G60700	notAssigned.unknown	unknown protein	0.470196	103.485	48.6169
AT4G00910	notAssigned.unknown	unknown protein	0.187125	382.353	67.2113
AT4G01026	notAssigned.unknown	unknown protein	2.23031	134.365	303.022
AT4G01150	notAssigned.unknown	unknown protein	2.16901	546.356	1187.61
AT4G02090	notAssigned.unknown	unknown protein	0.498803	759.03	386.293
AT4G02810	notAssigned.unknown	unknown protein	0.263478	192.491	48.9999
AT4G04990	notAssigned.unknown	unknown protein	2.31917	96.7396	225.727
AT4G08330	notAssigned.unknown	unknown protein	2.02237	140.567	284.094
AT4G09990	notAssigned.unknown	unknown protein	0.484546	1169.39	570.226
AT4G13030	notAssigned.unknown	unknown protein	2.46861	144.411	363.844
AT4G14650	notAssigned.unknown	unknown protein	0.162746	314.893	57.5705
AT4G14695	notAssigned.unknown	unknown protein	0.389164	86.906	34.3076
AT4G16000	notAssigned.unknown	unknown protein	12.268	61.976	778.486
AT4G17215	notAssigned.unknown	unknown protein	2.03737	468.38	963.954
AT4G23870	notAssigned.unknown	unknown protein	0.374676	296.558	106.411
AT4G23890	notAssigned.unknown	unknown protein	2.29639	96.3107	220.819
AT4G28260	notAssigned.unknown	unknown protein	2.34211	377.978	862.968
AT4G28290	notAssigned.unknown	unknown protein	3.05586	172.521	501.807
AT4G31330	notAssigned.unknown	unknown protein	0.386299	182.256	67.8328
AT5G01750	notAssigned.unknown	unknown protein	2.3669	1718.71	4039.68
AT5G02020	notAssigned.unknown	unknown protein	4.27524	82.1369	333.609
AT5G02220	notAssigned.unknown	unknown protein	0.45303	137.587	61.0557
AT5G06610	notAssigned.unknown	unknown protein	0.419257	310.825	132.938
AT5G10580	notAssigned.unknown	unknown protein	0.2752	5185.64	1429.27
AT5G12930	notAssigned.unknown	unknown protein	2.46671	162.603	397.893
AT5G16110	notAssigned.unknown	unknown protein	2.43658	1685.78	4113.79
AT5G19875	notAssigned.unknown	unknown protein	0.424552	282.59	118.379
AT5G19970	notAssigned.unknown	unknown protein	0.296798	338.336	101.016
AT5G22270	notAssigned.unknown	unknown protein	2.69239	198.701	550.558
AT5G22340	notAssigned.unknown	unknown protein	2.35966	177.771	416.495
AT5G22430	notAssigned.unknown	unknown protein	2.11662	66.8833	142.732
AT5G23380	notAssigned.unknown	unknown protein	2.91657	79.5448	236.137
AT5G26620	notAssigned.unknown	unknown protein	91.4001	2.28831	226.857
AT5G37550	notAssigned.unknown	unknown protein	0.404773	261.777	107.574
AT5G42860	notAssigned.unknown	unknown protein	0.393652	1542.78	631.676
AT5G43180	notAssigned.unknown	unknown protein	0.238387	1448.59	349.008
AT5G45460/ AT5G45470	notAssigned.unknown	unknown protein	0.362136	251.736	94.0461
AT5G45480	notAssigned.unknown	unknown protein	0.42167	976.868	406.77
AT5G47635	notAssigned.unknown	unknown protein	2.43357	114.535	274.688
AT5G51390	notAssigned.unknown	unknown protein	2.31181	178.276	407.024
AT5G59080	notAssigned.unknown	unknown protein	10.1304	49.5098	472.162
AT5G60630	notAssigned.unknown	unknown protein	2.25582	152.71	343.095
AT5G66815	notAssigned.unknown	unknown protein	0.0153556	256.49	4.95241
AT5G67390	notAssigned.unknown	unknown protein	0.235484	212.124	49.3459
AT5G54020	notAssigned.unknown	zinc ion binding	0.359577	275.285	98.1227
AT5G18860/ AT5G18890	nucleotide metabolism.degradation	inosine-uridine preferring nucleoside hydrolase family protein	0.471062	636.172	299.608
AT3G46940	nucleotide metabolism.deoxynucleotide metabolism.dUTP diphosphatase	deoxyuridine 5'-triphosphate nucleotidohydrolase family	0.448059	1461.2	657.81
AT4G22570	nucleotide metabolism.salvage.phosphoribosyltransferases.aprt	Symbols:APT3 |APT3 (ADENINE PHOSPHORIBOSYL TRANSFERASE 3);Adenine phosphoribosyltransferase	3.33413	801.698	2689.22
AT5G11160	nucleotide metabolism.salvage.phosphoribosyltransferases.aprt	Symbols:APT5 |APT5 (Adenine phosphoribosyltransferase 5);Adenine phosphoribosyltransferase	5.45924	140.658	747.333
AT1G30510	OPP.electron transfer	Symbols:ATRFNR2 |ATRFNR2 (ROOT FNR 2); FAD binding /NADP or NADPH binding /electron carrier/ferredoxin-NADP+ reductase/oxidoreductase	0.406486	4958.92	2038.04
AT5G13420	OPP.non-reductive PP.transaldolase	transaldolase, putative	0.489941	6359.33	3097.14
AT5G24410	OPP.oxidative PP.6-phosphogluconolactonase	glucosamine/galactosamine-6-phosphate isomerase-related	0.156746	641.503	101.65
AT1G24280	OPP.oxidative PP.G6PD	Symbols: G6PD3 | G6PD3 (GLUCOSE-6-PHOSPHATE DEHYDROGENASE 3); glucose-6-phosphate dehydrogenase	0.363121	1190.72	438.231
AT2G25150	polyamine metabolism	transferase family protein	13.59	25.4037	299.364
AT5G15948/ AT5G15950	polyamine metabolism.synthesis.SAM decarboxylase	adenosylmethionine decarboxylase family protein	0.27331	365.37	99.1001
AT5G18930	polyamine metabolism.synthesis.SAM decarboxylase	Symbols: BUD2, SAMDC4 | BUD2 (BUSHYAND DWARF 2);Adenosylmethionine decarboxylase	2.79142	80.8729	218.249
AT5G19530	polyamine metabolism.synthesis.spermine synthase	Symbols:ACL5 |ACL5 (ACAULIS 5); spermine synthase/thermospermine synthase	2.11528	943.578	2004.94
AT1G54500	protein.assemblyAnd cofactor ligation	rubredoxin family protein	2.06325	217.826	439.245
AT3G26710	protein.assemblyAnd cofactor ligation	Symbols: CCB1 | CCB1 (COFACTORASSEMBLY OF COMPLEX C)	2.12408	136.325	290.628
AT5G43580	protein.degradation	serine-type endopeptidase inhibitor	2.80952	481.218	1352.63
AT4G18370	protein.degradation	Symbols: DEG5, DEGP5, HHOA | DEG5 (DEGP PROTEASE 5); catalytic/serine-type endopeptidase/serine-type peptidase	2.40732	75.3157	178.909
AT2G14260	protein.degradation	Symbols: PIP | PIP;Aminopeptidase	2.0108	677.405	1359.15
AT4G20070	protein.degradation	Symbols:ATAAH |ATAAH (Arabidopsis thalianaAllantoateAmidohydrolase);Allantoate deiminase/metallopeptidase	3.54242	355.516	1253.53
AT1G43910	protein.degradation.AAA type	AAA-typeATPase family protein	0.294635	389.693	119.041
AT3G20015	protein.degradation.aspartate protease	aspartic-type endopeptidase	0.451398	907.253	411.347
AT2G03200	protein.degradation.aspartate protease	aspartyl protease family protein	2.81384	1320.62	3747.18
AT4G04460	protein.degradation.aspartate protease	aspartyl protease family protein	0.359852	315.598	113.358
AT2G45170	protein.degradation.autophagy	Symbols:ATATG8E,ATG8E |AtATG8e; microtubule binding	2.15175	273.04	594.589
AT2G31980	protein.degradation.cysteine protease	cysteine proteinase inhibitor-related	2.29899	102.158	227.2
AT3G43960	protein.degradation.cysteine protease	cysteine proteinase, putative	0.236933	900.559	214.935
AT2G26390	protein.degradation.serine protease	serpin, putative /serine protease inhibitor, putative	0.390919	119.357	48.6006
AT3G12230/ AT3G12240	protein.degradation.serine protease	Symbols: scpl14/ scpl15 | (serine carboxypeptidase-like 14/ 15); serine-type carboxypeptidase	0.187008	220.532	42.2121
AT1G73300/ AT5G36180	protein.degradation.serine protease	Symbols: scpl2/ scpl1 (serine carboxypeptidase-like 2/ 1); serine-type carboxypeptidase	2.44845	172.063	422.439
AT1G11080	protein.degradation.serine protease	Symbols: scpl31 | scpl31 (serine carboxypeptidase-like 31); serine-type carboxypeptidase	0.267735	173.576	45.997
AT4G23070	protein.degradation.serine protease	Symbols:ATRBL7 |ATRBL7 (ARABIDOPSIS RHOMBOID-LIKE PROTEIN 7)	0.344086	122.269	41.9753
AT5G44530	protein.degradation.subtilases	subtilase family protein	0.341531	273.03	92.7906
AT2G04160	protein.degradation.subtilases	Symbols:AIR3 |AIR3; serine-type endopeptidase	2.46617	632.303	1563.68
AT1G32940	protein.degradation.subtilases	Symbols:ATSBT3.5, SBT3.5 | SBT3.5; identical protein binding /serine-type endopeptidase	7.42799	66.4849	495.454
AT1G75440	protein.degradation.ubiquitin.E2	Symbols: UBC16 | UBC16 (ubiquitin-conjugating enzyme 16); small conjugating protein ligase/ubiquitin-protein ligase	2.0217	458.736	918.007
AT4G36410	protein.degradation.ubiquitin.E2	Symbols: UBC17 | UBC17 (UBIQUITIN-CONJUGATING ENZYME 17); small conjugating protein ligase/ubiquitin-protein ligase	3.17379	182.089	583.683
AT2G33770	protein.degradation.ubiquitin.E2	Symbols: UBC24,ATUBC24, PHO2 | PHO2 (PHOSPHATE 2); ubiquitin-protein ligase	0.379936	224.224	86.3563
AT3G48360	protein.degradation.ubiquitin.E3.BTB/POZ Cullin3.BTB/POZ	Symbols: BT2,ATBT2 | BT2 (BTBAND TAZ DOMAIN PROTEIN 2); protein binding /transcription factor/transcription regulator	3.15575	816.994	2493.53
AT1G60190	protein.degradation.ubiquitin.E3.RING	armadillo/beta-catenin repeat family protein /U-box domain-containing protein	0.29209	353.994	105.17
AT1G18910	protein.degradation.ubiquitin.E3.RING	protein binding /zinc ion binding	0.484075	487.989	236.367
AT4G40070	protein.degradation.ubiquitin.E3.RING	protein binding /zinc ion binding	2.21293	133.167	291.81
AT5G47050	protein.degradation.ubiquitin.E3.RING	protein binding /zinc ion binding	2.06517	348.006	719.102
AT4G37890	protein.degradation.ubiquitin.E3.RING	Symbols: EDA40| EDA40(embryo sac developmentArrest 40); protein binding /ubiquitin-protein ligase/zinc ion binding	2.0527	233.848	480.76
AT4G35480	protein.degradation.ubiquitin.E3.RING	Symbols: RHA3B | RHA3B; protein binding /zinc ion binding	4.76487	182.883	841.675
AT1G76410	protein.degradation.ubiquitin.E3.RING	Symbols:ATL8 |ATL8; protein binding /zinc ion binding	7.97504	313.722	2548.68
AT1G04360	protein.degradation.ubiquitin.E3.RING	zinc finger (C3HC4-type RING finger) family protein	2.95896	203.7	604.613
AT1G14260	protein.degradation.ubiquitin.E3.RING	zinc finger (C3HC4-type RING finger) family protein	2.64073	109.129	288.285
AT1G20823	protein.degradation.ubiquitin.E3.RING	zinc finger (C3HC4-type RING finger) family protein	0.394651	1019.9	425.899
AT1G26800	protein.degradation.ubiquitin.E3.RING	zinc finger (C3HC4-type RING finger) family protein	2.71083	233.444	555.273
AT1G49200	protein.degradation.ubiquitin.E3.RING	zinc finger (C3HC4-type RING finger) family protein	3.12022	95.7171	300.219
AT1G72200	protein.degradation.ubiquitin.E3.RING	zinc finger (C3HC4-type RING finger) family protein	0.45308	1001.59	450.929
AT1G74370	protein.degradation.ubiquitin.E3.RING	zinc finger (C3HC4-type RING finger) family protein	2.31054	115.587	267.808
AT4G09100	protein.degradation.ubiquitin.E3.RING	zinc finger (C3HC4-type RING finger) family protein	0.468213	169.29	83.5206
AT5G22920	protein.degradation.ubiquitin.E3.RING	zinc finger (C3HC4-type RING finger) family protein	3.44585	1809.35	6069.62
AT5G27420	protein.degradation.ubiquitin.E3.RING	zinc finger (C3HC4-type RING finger) family protein	2.09228	487.848	1027.78
AT1G23390	protein.degradation.ubiquitin.E3.SCF.FBOX	kelch repeat-containing F-box family protein	2.06139	581.237	1212.63
AT1G80440	protein.degradation.ubiquitin.E3.SCF.FBOX	kelch repeat-containing F-box family protein	2.3983	1210.03	2723.94
AT3G27150	protein.degradation.ubiquitin.E3.SCF.FBOX	kelch repeat-containing F-box family protein	0.420834	537.978	227.731
AT3G59940	protein.degradation.ubiquitin.E3.SCF.FBOX	kelch repeat-containing F-box family protein	2.16993	685.379	1498.12
AT4G07400	protein.degradation.ubiquitin.E3.SCF.FBOX	Symbols: VFB3 | VFB3 (VIER F-BOX PROTEINE 3); ubiquitin-protein ligase	2.04227	40.6496	81.8099
AT3G03060	protein.degradation.ubiquitin.proteasom	ATP binding /ATPase/nucleoside-triphosphatase/nucleotide binding	0.440198	532.488	235.693
AT3G13470	protein.folding	chaperonin, putative	0.46875	1423.13	645.238
AT1G73655	protein.folding	FK506 binding /peptidyl-prolyl cis-trans isomerase	2.25378	121.731	268.654
AT5G57500	protein.glycosylation	transferase, transferring glycosyl groups	0.312343	175.692	55.0469
AT5G21170	protein.postranslational modification	5'-AMP-activated protein kinase beta-2 subunit, putative	3.0993	623.389	1967.91
AT3G09960	protein.postranslational modification	calcineurin-like phosphoesterase family protein	0.424389	133.752	59.2666
AT4G26470	protein.postranslational modification	calcium ion binding	0.465734	469.112	218.894
AT3G16030/ AT1G67520	protein.postranslational modification	lectin protein kinase family protein	2.08762	113.404	238.89
AT4G28350	protein.postranslational modification	lectin protein kinase family protein	3.93004	46.0294	171.561
AT5G03140	protein.postranslational modification	lectin protein kinase family protein	0.466255	331.235	154.809
AT1G53060	protein.postranslational modification	legume lectin family protein	4.38565	63.3176	280.744
AT4G38470	protein.postranslational modification	protein kinase family protein	2.21036	1690.69	3712.61
AT5G02760	protein.postranslational modification	protein phosphatase 2C family protein /PP2C family protein	2.69817	69.0129	195.644
AT4G27800	protein.postranslational modification	protein phosphatase 2C PPH1 /PP2C PPH1 (PPH1)	2.04299	167.485	336.898
AT3G16800	protein.postranslational modification	protein phosphatase 2C, putative /PP2C, putative	0.412791	1226.95	524.592
AT3G16560	protein.postranslational modification	protein phosphatase 2C-related /PP2C-related	0.486233	729.828	358.144
AT1G78290	protein.postranslational modification	serine/threonine protein kinase, putative	4.42506	272.935	1226.29
AT3G17510	protein.postranslational modification	Symbols: CIPK1, SnRK3.16 | CIPK1 (CBL-INTERACTING PROTEIN KINASE 1); kinase/protein binding	2.01566	366.182	736.446
AT5G10930	protein.postranslational modification	Symbols: CIPK5, SnRK3.24 | CIPK5 (CBL-INTERACTING PROTEIN KINASE 5);ATP binding /kinase/protein kinase/protein serine/threonine kinase	0.483464	386.015	182.37
AT4G30960	protein.postranslational modification	Symbols: CIPK6, SIP3, SNRK3.14,ATCIPK6 | SIP3 (SOS3-INTERACTING PROTEIN 3);ATP binding /kinase/protein kinase/protein serine/threonine kinase	2.07661	1735.98	3617.12
AT2G04550	protein.postranslational modification	Symbols: IBR5 | IBR5 (INDOLE-3-BUTYRICACID RESPONSE 5); MAP kinase phosphatase/protein tyrosine/serine/threonine phosphatase	2.00435	395.555	786.25
AT2G32510	protein.postranslational modification	Symbols: MAPKKK17 | MAPKKK17;ATP binding /kinase/protein kinase/protein serine/threonine kinase	2.99554	133.588	398.555
AT5G07460	protein.postranslational modification	Symbols: PMSR2,ATMSRA2 | PMSR2 (PEPTIDEMETHIONINE SULFOXIDE REDUCTASE 2); oxidoreductase,Acting on sulfur group of donors, disulfideAsAcceptor /peptide-methionine-(S)-S-oxide reductase	0.268717	2006.98	539.1
AT4G40010	protein.postranslational modification	Symbols: SNRK2-7, SNRK2.7, SRK2F | SNRK2.7 (SNF1-RELATED PROTEIN KINASE 2.7); kinase	0.404452	426.88	175.339
AT5G43380	protein.postranslational modification	Symbols: TOPP6 | TOPP6; protein serine/threonine phosphatase	0.449285	164.715	74.1851
AT3G14370	protein.postranslational modification	Symbols: WAG2 | WAG2; kinase/protein serine/threonine kinase	0.267739	301.711	81.8436
AT5G28080	protein.postranslational modification	Symbols: WNK9 | WNK9; kinase/protein kinase	2.07666	122.635	253.577
AT4G21840/ AT4G21830	protein.postranslational modification	Symbols:ATMSRB8/ B7 | methionine sulfoxide reductase domain-containing protein /SelR domain-containing protein	0.204232	3958.55	769.901
AT3G26700	protein.postranslational modification.kinase.receptor like cytoplasmatic kinase IX	protein kinase family protein	0.450991	164.743	76.5262
AT2G16750	protein.postranslational modification.kinase.receptor like cytoplasmatic kinase VI	protein kinase family protein	0.355945	300.768	107.448
AT2G07180	protein.postranslational modification.kinase.receptor like cytoplasmatic kinase VII	protein kinase, putative	2.37472	308.281	729.581
AT1G62750	protein.synthesis.elongation	Symbols:ATSCO1,ATSCO1/CPEF-G, SCO1 | SCO1 (SNOWY COTYLEDON 1);ATP binding /translation elongation factor/translation factor, nucleicAcid binding	2.19696	470.821	1035.14
AT4G11120	protein.synthesis.elongation	translation elongation factor Ts (EF-Ts), putative	0.491639	824.474	402.834
AT4G30690	protein.synthesis.initiation	translation initiation factor 3 (IF-3) family protein	2.25417	70.3927	159.141
AT5G59240	protein.synthesis.ribosomal protein.eukaryotic.40S subunit.S8	40S ribosomal protein S8 (RPS8B)	0.383441	620.416	238.894
AT3G04770	protein.synthesis.ribosomal protein.eukaryotic.40S subunit.SA	Symbols: RPSAb | RPSAb (40S ribosomal protein SA B); structural constituent of ribosome	0.490041	854.859	416.921
AT1G61580	protein.synthesis.ribosomal protein.eukaryotic.60S subunit.L3	Symbols: RPL3B,ARP2 | RPL3B (R-PROTEIN L3 B); structural constituent of ribosome	0.498223	1621.37	821.545
AT3G01175	protein.synthesis.ribosomal protein.eukaryotic.60S subunit.L34	FUNCTIONS IN: molecular_function unknown; INVOLVED IN: biological_process unknown; LOCATED IN: cellular_component unknown; EXPRESSED IN: stem, root; CONTAINS InterPro DOMAIN/s: Protein of unknown function DUF1666 (InterPro:IPR012870); BESTArabidopsis thaliana protein match is: structural constituent of ribosome (TAIR:AT5G39785.2); Has 100Blast hits to 98 proteins in 28 species:Archae - 0; Bacteri…	4.44416	38.5235	156.527
AT1G68590	protein.synthesis.ribosomal protein.prokaryotic.chloroplast.30S subunit.PSRP3	plastid-specific 30S ribosomal protein 3, putative /PSRP-3, putative	2.76493	137.153	377.981
AT5G24490	protein.synthesis.ribosomal protein.prokaryotic.chloroplast.30S subunit.S30A	30S ribosomal protein, putative	5.45867	360.87	2013.21
AT1G64510	protein.synthesis.ribosomal protein.prokaryotic.chloroplast.30S subunit.S6	ribosomal protein S6 family protein	2.03353	274.309	558.59
AT5G65220	protein.synthesis.ribosomal protein.prokaryotic.chloroplast.50S subunit.L29	ribosomal protein L29 family protein	2.37567	662.651	1564.26
AT1G05190	protein.synthesis.ribosomal protein.prokaryotic.chloroplast.50S subunit.L6	Symbols: emb2394 | emb2394 (embryo defective 2394); structural constituent of ribosome	2.29877	243.479	562.428
AT3G08730	protein.synthesis.ribosome biogenesis	Symbols:ATPK1,ATPK6,ATS6K1, PK6, PK1, S6K1 | PK1 (PROTEIN-SERINE KINASE 1); kinase/protein binding /protein kinase/protein serine/threonine kinase	0.454239	311.939	139.609
AT3G15460	protein.synthesis.ribosome biogenesis.BRIX	brix domain-containing protein	0.449999	571.151	264.605
AT1G33390	protein.synthesis.ribosome biogenesis.Pre-rRNA processingAnd modifications.DExD-box helicases	helicase domain-containing protein	0.494994	197.135	98.5504
AT4G25630	protein.synthesis.ribosome biogenesis.Pre-rRNA processingAnd modifications.methylotransferases	Symbols: FIB2,ATFIB2 | FIB2 (FIBRILLARIN 2); snoRNA binding	0.499425	5171.18	2640.98
AT3G12860	protein.synthesis.ribosome biogenesis.Pre-rRNA processingAnd modifications.snoRNPs	nucleolar protein Nop56, putative	0.443602	484.786	216.284
AT5G03940	protein.targeting.chloroplast	Symbols: FFC, 54CP, CPSRP54, SRP54CP | CPSRP54 (CHLOROPLAST SIGNAL RECOGNITION PARTICLE 54 KDA SUBUNIT); 7S RNA binding /GTP binding /mRNA binding /signal sequence binding	2.52353	147.425	375.153
AT3G56710	protein.targeting.chloroplast	Symbols: SIB1 | SIB1 (SIGMA FACTOR BINDING PROTEIN 1); binding /protein binding	2.67143	179.554	478.905
AT2G28800	protein.targeting.chloroplast	Symbols:ALB3,ABL3 |ALB3 (ALBINO 3); P-P-bond-hydrolysis-driven protein transmembrane transporter	2.05175	610.38	1247.47
AT3G10780	protein.targeting.secretory pathway.unspecified	emp24/gp25L/p24 family protein	3.29203	24.8914	81.4604
AT2G25940	protein.targeting.secretory pathway.vacuole	Symbols:ALPHA-VPE,ALPHAVPE |ALPHA-VPE (alpha-vacuolar processing enzyme); cysteine-type endopeptidase	2.2562	234.799	561.132
AT2G47400	PS.calvin cycle	Symbols: CP12-1, CP12 | CP12-1	2.68589	708.367	1914.15
AT4G38970	PS.calvin cycle.aldolase	fructose-bisphosphateAldolase, putative	0.454243	764.556	364.785
AT3G26650	PS.calvin cycle.GAP	Symbols: GAPA, GAPA-1 | GAPA (GLYCERALDEHYDE 3-PHOSPHATE DEHYDROGENASEA SUBUNIT); glyceraldehyde-3-phosphate dehydrogenase/protein binding	2.67096	521.755	1407.56
AT1G12900	PS.calvin cycle.GAP	Symbols: GAPA-2 | GAPA-2 (GLYCERALDEHYDE 3-PHOSPHATE DEHYDROGENASEA SUBUNIT 2); NAD or NADH binding /binding /catalytic/glyceraldehyde-3-phosphate dehydrogenase (phosphorylating)/glyceraldehyde-3-phosphate dehydrogenase	2.26674	55.6976	123.316
AT2G26500	PS.lightreaction.cytochrome b6/f	cytochrome b6f complex subunit (petM), putative	2.16322	317.089	686.281
AT4G03280	PS.lightreaction.cytochrome b6/f	Symbols: PETC, PGR1 | PETC (PHOTOSYNTHETIC ELECTRON TRANSFER C); electron transporter, transferring electrons from cytochrome b6/f complex of photosystem II	2.86087	429.795	1231.76
AT1G60950	PS.lightreaction.other electron carrier (ox/red).ferredoxin	Symbols: FEDA,ATFD2 | FEDA; 2 iron, 2 sulfur cluster binding /electron carrier/iron-sulfur cluster binding	2.10739	2071.65	4402.75
AT1G61520	PS.lightreaction.photosystem I.LHC-I	Symbols: LHCA3 | LHCA3; chlorophyll binding	2.26004	755.504	1723.36
AT3G47470	PS.lightreaction.photosystem I.LHC-I	Symbols: LHCA4, CAB4 | LHCA4 (LIGHT-HARVESTING CHLOROPHYLL-PROTEIN COMPLEX I SUBUNITA4); chlorophyll binding	3.0014	1013.85	3041.83
AT4G02770	PS.lightreaction.photosystem I.PSI polypeptide subunits	Symbols: PSAD-1 | PSAD-1 (photosystem I subunit D-1)	2.04635	206.724	420.175
AT1G55670	PS.lightreaction.photosystem I.PSI polypeptide subunits	Symbols: PSAG | PSAG (PHOTOSYSTEM I SUBUNIT G)	2.33981	342.88	785.95
AT4G12800	PS.lightreaction.photosystem I.PSI polypeptide subunits	Symbols: PSAL | PSAL (photosystem I subunit L)	2.01904	130.667	268.474
AT5G64040	PS.lightreaction.photosystem I.PSI polypeptide subunits	Symbols: PSAN | PSAN; calmodulin binding	2.57364	255.078	665.245
AT1G08380	PS.lightreaction.photosystem I.PSI polypeptide subunits	Symbols: PSAO | PSAO (photosystem I subunit O)	3.06054	208.092	640.027
AT5G01530	PS.lightreaction.photosystem II.LHC-II	chlorophyllA-B binding protein CP29 (LHCB4)	2.6915	341.397	915.352
AT2G05100/ AT2G05070	PS.lightreaction.photosystem II.LHC-II	Symbols: LHCB2.1/ 2.2 | chlorophyll binding	2.69375	425.413	1158.07
AT3G27690	PS.lightreaction.photosystem II.LHC-II	Symbols: LHCB2.4, LHCB2.3, LHCB2 | LHCB2.3; chlorophyll binding	4.50948	58.2489	254.746
AT5G54270	PS.lightreaction.photosystem II.LHC-II	Symbols: LHCB3, LHCB3*1 | LHCB3 (LIGHT-HARVESTING CHLOROPHYLL B-BINDING PROTEIN 3); structural molecule	2.30801	558.084	1295.47
AT3G08940	PS.lightreaction.photosystem II.LHC-II	Symbols: LHCB4.2 | LHCB4.2 (light harvesting complex PSII); chlorophyll binding	2.56896	97.3094	246.681
AT4G10340	PS.lightreaction.photosystem II.LHC-II	Symbols: LHCB5 | LHCB5 (LIGHT HARVESTING COMPLEX OF PHOTOSYSTEM II 5); chlorophyll binding	2.02281	1073.58	2177.21
AT1G15820	PS.lightreaction.photosystem II.LHC-II	Symbols: LHCB6, CP24 | LHCB6 (LIGHT HARVESTING COMPLEX PSII SUBUNIT 6); chlorophyll binding	2.00105	228.126	450.68
AT1G51400	PS.lightreaction.photosystem II.PSII polypeptide subunits	photosystem II 5 kD protein	3.09858	221.594	691.423
AT1G03600	PS.lightreaction.photosystem II.PSII polypeptide subunits	photosystem II family protein	3.89151	220.568	894.397
AT1G06680	PS.lightreaction.photosystem II.PSII polypeptide subunits	Symbols: PSBP-1, OEE2, PSII-P, OE23 | PSBP-1 (PHOTOSYSTEM II SUBUNIT P-1); poly(U) binding	2.28448	738.052	1688.3
AT4G21280	PS.lightreaction.photosystem II.PSII polypeptide subunits	Symbols: PSBQ, PSBQA, PSBQ-1 | oxygen-evolving enhancer protein 3, chloroplast, putative (PSBQ1) (PSBQ)	2.24094	146.013	326.934
AT3G21055/ AT3G09550	PS.lightreaction.photosystem II.PSII polypeptide subunits	Symbols: PSBTN | PSBTN (photosystem II subunit T)	2.98709	56.0741	163.496
AT1G80380	PS.photorespiration.glycerate kinase	phosphoribulokinase/uridine kinase-related	3.11446	719.669	2048.2
AT1G32470	PS.photorespiration.glycine cleavage.H protein	glycine cleavage system H protein, mitochondrial, putative	3.36268	129.546	417.919
AT2G46650	redox.ascorbateAnd glutathione	Symbols: B5 #1,ATCB5-C, CB5-C | CB5-C (CYTOCHROME B5 ISOFORM C); heme binding	0.403817	2826.85	1185.16
AT4G39830	redox.ascorbateAnd glutathione.ascorbate	L-ascorbate oxidase, putative	2.00086	62.4002	124.26
AT5G36270	redox.ascorbateAnd glutathione.ascorbate	pseudogene of dehydroascorbate reductase	0.371451	181.299	67.1034
AT3G09940	redox.ascorbateAnd glutathione.ascorbate	Symbols: MDHAR,ATMDAR3 | MDHAR (MONODEHYDROASCORBATE REDUCTASE); monodehydroascorbate reductase (NADH)	0.398521	1892.55	760.902
AT4G09010	redox.ascorbateAnd glutathione.ascorbate	Symbols:APX4 |APX4 (ASCORBATE PEROXIDASE 4); heme binding /peroxidase	20.6199	5.96306	106.646
AT1G20630	redox.dismutasesAnd catalases	Symbols: CAT1 | CAT1 (CATALASE 1); catalase	3.30348	293.888	971.701
AT1G03850	redox.glutaredoxins	glutaredoxin family protein	3.35738	2326.5	7485.3
AT3G62930	redox.glutaredoxins	glutaredoxin family protein	2.29362	75.6731	173.402
AT4G15680	redox.glutaredoxins	glutaredoxin family protein	8.71175	42.8498	365.853
AT5G14070	redox.glutaredoxins	Symbols: ROXY2 | ROXY2; electron carrier/protein disulfide oxidoreductase	4.84632	115.786	565.228
AT1G08570	redox.thioredoxin	Symbols:ACHT4 |ACHT4 (ATYPICAL CYS HIS RICH THIOREDOXIN 4); oxidoreductase,Acting on sulfur group of donors, disulfideAsAcceptor	2.14165	601.347	1280.48
AT1G76080	redox.thioredoxin	Symbols:ATCDSP32, CDSP32 | CDSP32 (CHLOROPLASTIC DROUGHT-INDUCED STRESS PROTEIN OF 32 KD)	2.86024	323.644	920.96
AT1G59730	redox.thioredoxin	Symbols:ATH7 |ATH7 (thioredoxin H-type 7)	0.176038	354.873	63.2109
AT3G26560/ AT3G50480	RNA.processing	ATP-dependent RNA helicase, putative	3.64682	56.4086	206.665
AT5G14580	RNA.processing	polyribonucleotide nucleotidyltransferase, putative	0.476994	185.076	87.4461
AT1G14220	RNA.processing.ribonucleases	ribonuclease T2 family protein	2.4308	397.44	953.73
AT2G07750/ AT1G63250	RNA.processing.RNA helicase	DEAD box RNA helicase, putative	0.467793	124.572	59.9767
AT3G60490	RNA.regulation of transcription.AP2/EREBP,APETALA2/Ethylene-responsive element binding protein family	AP2 domain-containing transcription factor TINY, putative	2.23958	220.413	493.677
AT5G67190	RNA.regulation of transcription.AP2/EREBP,APETALA2/Ethylene-responsive element binding protein family	AP2 domain-containing transcription factor, putative	2.10182	214.156	449.729
AT1G79700	RNA.regulation of transcription.AP2/EREBP,APETALA2/Ethylene-responsive element binding protein family	ovule development protein, putative	2.38246	130.432	312.747
AT2G41710	RNA.regulation of transcription.AP2/EREBP,APETALA2/Ethylene-responsive element binding protein family	ovule development protein, putative	2.0803	207.033	425.175
AT5G53290	RNA.regulation of transcription.AP2/EREBP,APETALA2/Ethylene-responsive element binding protein family	Symbols: CRF3 | CRF3 (CYTOKININ RESPONSE FACTOR 3); DNA binding /transcription factor	0.492489	188.874	96.9092
AT5G18560	RNA.regulation of transcription.AP2/EREBP,APETALA2/Ethylene-responsive element binding protein family	Symbols: PUCHI | PUCHI; DNA binding /transcription factor	0.410515	145.295	58.0027
AT3G16770	RNA.regulation of transcription.AP2/EREBP,APETALA2/Ethylene-responsive element binding protein family	Symbols: RAP2.3,ATEBP, ERF72 |ATEBP (ETHYLENE-RESPONSIVE ELEMENT BINDING PROTEIN); DNA binding /protein binding /transcriptionActivator/transcription factor	3.13018	1632.67	5063.55
AT5G13330	RNA.regulation of transcription.AP2/EREBP,APETALA2/Ethylene-responsive element binding protein family	Symbols: Rap2.6L | Rap2.6L (related toAP2 6L); DNA binding /transcription factor	5.64707	201.816	1112.51
AT5G25810	RNA.regulation of transcription.AP2/EREBP,APETALA2/Ethylene-responsive element binding protein family	Symbols: tny | tny (TINY); DNA binding /transcription factor	0.490118	1852.96	941.986
AT1G74890	RNA.regulation of transcription.ARR	Symbols:ARR15 |ARR15 (RESPONSE REGULATOR 15); transcription regulator/two-component response regulator	8.48312	40.2792	327.518
AT2G40670	RNA.regulation of transcription.ARR	Symbols:ARR16, RR16 |ARR16 (ARABIDOPSIS RESPONSE REGULATOR 16); transcription regulator/two-component response regulator	30.6455	14.5816	433.795
AT1G59940	RNA.regulation of transcription.ARR	Symbols:ARR3 |ARR3 (RESPONSE REGULATOR 3); transcription regulator/two-component response regulator	2.49837	214.396	533.08
AT3G48100	RNA.regulation of transcription.ARR	Symbols:ARR5,ATRR2, IBC6 |ARR5 (ARABIDOPSIS RESPONSE REGULATOR 5); transcription regulator/two-component response regulator	6.70495	689.887	4591.54
AT5G62920	RNA.regulation of transcription.ARR	Symbols:ARR6 |ARR6 (RESPONSE REGULATOR 6); transcription regulator/two-component response regulator	3.40087	319.074	1081.69
AT1G19050	RNA.regulation of transcription.ARR	Symbols:ARR7 |ARR7 (RESPONSE REGULATOR 7); transcription regulator/two-component response regulator	3.89855	776.081	2940.32
AT3G57040	RNA.regulation of transcription.ARR	Symbols:ARR9,ATRR4 |ARR9 (RESPONSE REGULATOR 9); transcription regulator/two-component response regulator	2.06167	577.544	1190.05
AT2G41310	RNA.regulation of transcription.ARR	Symbols:ATRR3,ARR8 |ATRR3 (RESPONSE REGULATOR 3); transcription regulator/two-component response regulator	3.05977	96.9697	300.539
AT1G16530	RNA.regulation of transcription.AS2,Lateral Organ Boundaries Gene Family	Symbols: LBD3,ASL9 |ASL9 (ASYMMETRIC LEAVES 2 LIKE 9)	5.25209	320.241	1681.72
AT3G02550	RNA.regulation of transcription.AS2,Lateral Organ Boundaries Gene Family	Symbols: LBD41 | LBD41 (LOB DOMAIN-CONTAINING PROTEIN 41)	2.61614	279.198	740.707
AT3G62100	RNA.regulation of transcription.Aux/IAA family	Symbols: IAA30| IAA30(INDOLE-3-ACETICACID INDUCIBLE 30); transcription factor	3.17632	46.6903	152.166
AT3G16500	RNA.regulation of transcription.Aux/IAA family	Symbols: PAP1, IAA26 | PAP1 (PHYTOCHROME-ASSOCIATED PROTEIN 1); transcription factor	2.66919	505.764	1341.5
AT2G40200	RNA.regulation of transcription.bHLH,Basic Helix-Loop-Helix family	basic helix-loop-helix (bHLH) family protein	4.53021	40.5967	181.533
AT3G19860	RNA.regulation of transcription.bHLH,Basic Helix-Loop-Helix family	basic helix-loop-helix (bHLH) family protein	2.14437	220.238	473.853
AT1G74500	RNA.regulation of transcription.bHLH,Basic Helix-Loop-Helix family	bHLH family protein	0.477408	937.021	450.539
AT5G15160	RNA.regulation of transcription.bHLH,Basic Helix-Loop-Helix family	bHLH family protein	0.417201	137.525	57.4488
AT4G25410	RNA.regulation of transcription.bHLH,Basic Helix-Loop-Helix family	DNA binding /transcription factor	7.72451	37.0781	268.433
AT2G28160	RNA.regulation of transcription.bHLH,Basic Helix-Loop-Helix family	Symbols: FIT1,ATBHLH029, FRU, BHLH029,ATBHLH29 | FRU (FER-LIKE REGULATOR OF IRON UPTAKE); DNA binding /transcription factor	0.141819	311.979	45.7505
AT4G36930	RNA.regulation of transcription.bHLH,Basic Helix-Loop-Helix family	Symbols: SPT | SPT (SPATULA); DNA binding /transcription factor	2.50635	100.674	258.421
AT1G68710	RNA.regulation of transcription.bZIP transcription factor family	haloacid dehalogenase-like hydrolase family protein	0.320887	267.766	86.6386
AT5G28770	RNA.regulation of transcription.bZIP transcription factor family	Symbols: BZO2H3 | BZO2H3; DNA binding /protein heterodimerization/transcription factor	3.22392	463.776	1489.96
AT2G41070	RNA.regulation of transcription.bZIP transcription factor family	Symbols: EEL,ATBZIP12, DPBF4 | EEL (ENHANCED EM LEVEL); DNA binding /transcription factor	2.28796	100.027	226.371
AT1G68880	RNA.regulation of transcription.bZIP transcription factor family	Symbols:AtbZIP |AtbZIP (Arabidopsis thaliana basic leucine-zipper 8); DNA binding /transcription factor	0.298524	844.129	235.052
AT5G49450/ AT5G49448	RNA.regulation of transcription.bZIP transcription factor family	Symbols:AtbZIP1 |AtbZIP1 (Arabidopsis thaliana basic leucine-zipper 1); DNA binding /protein heterodimerization/transcription factor	2.68227	890.744	2266.31
AT3G49760	RNA.regulation of transcription.bZIP transcription factor family	Symbols:AtbZIP5 |AtbZIP5 (Arabidopsis thaliana basic leucine-zipper 5); DNA binding /transcription factor	0.152426	329.205	49.9358
AT1G13600	RNA.regulation of transcription.bZIP transcription factor family	Symbols:AtbZIP58 |AtbZIP58 (Arabidopsis thaliana basic leucine-zipper 58); DNA binding /protein heterodimerization/protein homodimerization/transcription factor	0.414291	111.927	46.5938
AT4G37730	RNA.regulation of transcription.bZIP transcription factor family	Symbols:AtbZIP7 |AtbZIP7 (Arabidopsis thaliana basic leucine-zipper 7); DNA binding /transcription factor	2.13034	513	1077
AT5G24800	RNA.regulation of transcription.bZIP transcription factor family	Symbols:ATBZIP9, BZO2H2, BZIP9 | BZIP9 (BASIC LEUCINE ZIPPER 9); DNA binding /protein heterodimerization/transcription factor	2.53596	595.985	1513.36
AT4G39070	RNA.regulation of transcription.C2C2(Zn) CO-like, Constans-like zinc finger family	zinc finger (B-box type) family protein	3.969	156.268	621.056
AT5G39660	RNA.regulation of transcription.C2C2(Zn) DOF zinc finger family	Symbols: CDF2 | CDF2 (CYCLING DOF FACTOR 2); DNA binding /protein binding /transcription factor	2.28858	112.013	258.467
AT5G26930	RNA.regulation of transcription.C2C2(Zn) GATA transcription factor family	zinc finger (GATA type) family protein	0.34992	107.394	37.5361
AT1G10480	RNA.regulation of transcription.C2H2 zinc finger family	Symbols: ZFP5 | ZFP5 (ZINC FINGER PROTEIN 5); nucleicAcid binding /transcription factor/zinc ion binding	3.604	350.013	1252.87
AT3G50700	RNA.regulation of transcription.C2H2 zinc finger family	Symbols:AtIDD2 |AtIDD2 (Arabidopsis thaliana Indeterminate(ID)-Domain 2); nucleicAcid binding /transcription factor/zinc ion binding	3.54775	167.79	598.235
AT3G49930	RNA.regulation of transcription.C2H2 zinc finger family	zinc finger (C2H2 type) family protein	0.468936	342.552	159.953
AT5G10970	RNA.regulation of transcription.C2H2 zinc finger family	zinc finger (C2H2 type) family protein	2.98078	164.747	473.757
AT1G68360	RNA.regulation of transcription.C2H2 zinc finger family	zinc finger protein-related	3.73464	167.553	630.757
AT2G25900	RNA.regulation of transcription.C3H zinc finger family	Symbols:ATCTH |ATCTH; transcription factor	4.12272	673.159	2746.66
AT2G19810	RNA.regulation of transcription.C3H zinc finger family	zinc finger (CCCH-type) family protein	2.18473	307.914	665.031
AT1G13300	RNA.regulation of transcription.G2-like transcription factor family, GARP	myb family transcription factor	2.37478	1443.04	3220.85
AT3G60390	RNA.regulation of transcription.HB,Homeobox transcription factor family	Symbols: HAT3 | HAT3 (HOMEOBOX-LEUCINE ZIPPER PROTEIN 3); transcription factor	2.45043	37.458	89.4463
AT5G66700	RNA.regulation of transcription.HB,Homeobox transcription factor family	Symbols: HB53, HB-8,ATHB53 | HB53; DNA binding /transcription factor	4.22233	53.9282	226.833
AT5G15150	RNA.regulation of transcription.HB,Homeobox transcription factor family	Symbols:ATHB-3, HAT7,ATHB3 |ATHB-3 (ARABIDOPSIS THALIANA HOMEOBOX 3); DNA binding /sequence-specific DNA binding /transcription factor	0.383505	280.883	111.176
AT5G53980	RNA.regulation of transcription.HB,Homeobox transcription factor family	Symbols:ATHB52 |ATHB52 (ARABIDOPSIS THALIANA HOMEOBOX PROTEIN 52); transcription factor	3.69117	173.438	616.604
AT2G27840	RNA.regulation of transcription.HDA	Symbols: HDT4, HDA13, HDT04 | HDT4; histone deacetylase	0.397265	1625.78	649.195
AT3G51910	RNA.regulation of transcription.HSF,Heat-shock transcription factor family	Symbols:AT-HSFA7A, HSFA7A |AT-HSFA7A; DNA binding /transcription factor	3.14989	228.643	677.449
AT1G71692	RNA.regulation of transcription.MADS box transcription factor family	Symbols:AGL12, XAL1 |AGL12 (AGAMOUS-LIKE 12); transcription factor	0.374642	188.278	74.0448
AT1G14350	RNA.regulation of transcription.MYB domain transcription factor family	Symbols: FLP,AtMYB124, MYB124 | FLP (FOUR LIPS); DNA binding /transcription factor	0.421513	210.447	86.8934
AT3G24310	RNA.regulation of transcription.MYB domain transcription factor family	Symbols: MYB305,ATMYB71 | MYB305 (myb domain protein 305); DNA binding /transcription factor	4.42058	22.8487	97.5363
AT1G09540	RNA.regulation of transcription.MYB domain transcription factor family	Symbols: MYB61,ATMYB61 | MYB61 (MYB DOMAIN PROTEIN 61); DNA binding /transcription factor	0.325438	176.988	57.8164
AT5G14750	RNA.regulation of transcription.MYB domain transcription factor family	Symbols: WER,ATMYB66, WER1 |ATMYB66 (MYB DOMAIN PROTEIN 66); DNA binding /protein binding /transcription factor/transcription regulator	0.43743	321.847	141.09
AT4G25560	RNA.regulation of transcription.MYB domain transcription factor family	Symbols:AtMYB18 |AtMYB18 (myb domain protein 18); DNA binding /transcription factor	0.277872	185.65	51.8099
AT5G17800	RNA.regulation of transcription.MYB domain transcription factor family	Symbols:AtMYB56 |AtMYB56 (myb domain protein 56); DNA binding /transcription factor	0.409823	275.282	113.889
AT1G34670	RNA.regulation of transcription.MYB domain transcription factor family	Symbols:AtMYB93 |AtMYB93 (myb domain protein 93); DNA binding /transcription factor	2.57782	250.062	645.569
AT3G12720	RNA.regulation of transcription.MYB domain transcription factor family	Symbols:ATY53,ATMYB67 |ATMYB67 (MYB DOMAIN PROTEIN 67); DNA binding /transcription factor	2.27542	63.4403	144.856
AT1G18330/ AT3G10113	RNA.regulation of transcription.MYB-related transcription factor family	Symbols: EPR1 | EPR1 (EARLY-PHYTOCHROME-RESPONSIVE1); DNA binding /transcription factor	2.2543	434.72	979.134
AT1G71030	RNA.regulation of transcription.MYB-related transcription factor family	Symbols:ATMYBL2, MYBL2 | MYBL2 (ARABIDOPSIS MYB-LIKE 2); DNA binding /transcription factor	4.01279	67.9908	247.151
AT2G33480	RNA.regulation of transcription.NAC domain transcription factor family	Symbols:ANAC041 |ANAC041 (Arabidopsis NAC domain containing protein 41); transcription factor	3.16641	100.311	317.746
AT3G04070	RNA.regulation of transcription.NAC domain transcription factor family	Symbols:Anac047 |Anac047 (Arabidopsis NAC domain containing protein 47); transcription factor	2.07264	1026.29	2137.33
AT4G28530	RNA.regulation of transcription.NAC domain transcription factor family	Symbols:Anac074 |Anac074 (Arabidopsis NAC domain containing protein 74); transcription factor	2.30212	112.61	256.444
AT5G09800	RNA.regulation of transcription.PHOR1	U-box domain-containing protein	0.435618	148.103	66.496
AT1G48610	RNA.regulation of transcription.putative transcription regulator	AT hook motif-containing protein	0.481303	475.561	230.962
AT4G00200	RNA.regulation of transcription.putative transcription regulator	DNA binding	3.48056	67.757	222.157
AT1G80270	RNA.regulation of transcription.putative transcription regulator	DNA-binding protein, putative	0.432545	1980.3	861.599
AT4G28830	RNA.regulation of transcription.putative transcription regulator	methyltransferase/nucleicAcid binding	3.31537	143.713	458.078
AT3G10040	RNA.regulation of transcription.Trihelix, Triple-Helix transcription factor family	transcription factor	3.28243	48.325	156.145
AT3G11100	RNA.regulation of transcription.Trihelix, Triple-Helix transcription factor family	transcription factor	2.39357	105.43	245.58
AT1G09750	RNA.regulation of transcription.unclassified	chloroplast nucleoid DNA-binding protein-related	0.309462	380.632	112.33
AT4G00670	RNA.regulation of transcription.unclassified	DNA binding	0.24264	167.964	41.6966
AT1G77060	RNA.regulation of transcription.unclassified	mutase family protein	2.12288	102.928	220.515
AT3G48940	RNA.regulation of transcription.unclassified	remorin family protein	0.236912	122.31	28.5996
AT1G09415	RNA.regulation of transcription.unclassified	Symbols: NIMIN-3 | NIMIN-3 (NIM1-INTERACTING 3)	3.10705	59.6021	184.604
AT4G38160	RNA.regulation of transcription.unclassified	Symbols: pde191 | pde191 (pigment defective 191)	2.76711	108.386	302.554
AT3G55150	RNA.regulation of transcription.unclassified	Symbols:ATEXO70H1 |ATEXO70H1 (exocyst subunit EXO70family protein H1); protein binding	0.491948	796.239	386.375
AT5G07100	RNA.regulation of transcription.WRKY domain transcription factor family	Symbols: WRKY26 | WRKY26; transcription factor	2.1315	85.6074	182.901
AT3G01970	RNA.regulation of transcription.WRKY domain transcription factor family	Symbols: WRKY45,ATWRKY45 | WRKY45; transcription factor	12.8749	71.7622	910.795
AT3G56400	RNA.regulation of transcription.WRKY domain transcription factor family	Symbols: WRKY70,ATWRKY70| WRKY70; transcription factor/transcription repressor	2.3671	159.406	395.443
AT5G13080	RNA.regulation of transcription.WRKY domain transcription factor family	Symbols: WRKY75,ATWRKY75 | WRKY75; transcription factor	3.12145	119.497	364.114
AT1G69600	RNA.regulation of transcription.zf-HD	Symbols: ZFHD1,ATHB29 | ZFHD1 (ZINC FINGER HOMEODOMAIN 1); DNA binding /transcriptionActivator/transcription factor	3.32987	99.8791	323.85
AT5G39760	RNA.regulation of transcription.zf-HD	Symbols:AtHB23 |AtHB23 (ARABIDOPSIS THALIANA HOMEOBOX PROTEIN 23); DNA binding /transcription factor	2.03979	139.833	282.446
AT2G18350	RNA.regulation of transcription.zf-HD	Symbols:AtHB24 |AtHB24 (ARABIDOPSIS THALIANA HOMEOBOX PROTEIN 24); DNA binding /transcription factor	3.44345	105.103	355.811
AT3G28920	RNA.regulation of transcription.zf-HD	Symbols:AtHB34 |AtHB34 (ARABIDOPSIS THALIANA HOMEOBOX PROTEIN 34); DNA binding /transcription factor	2.06863	105.999	219.62
AT1G60000	RNA.RNA binding	29 kDa ribonucleoprotein, chloroplast, putative /RNA-binding protein cp29, putative	3.61038	90.7094	324.329
AT1G22330	RNA.RNA binding	RNA binding /nucleicAcid binding /nucleotide binding	0.419425	94.4418	39.7601
AT1G22330	RNA.RNA binding	RNA binding /nucleicAcid binding /nucleotide binding	0.261894	146.026	38.7497
AT3G54770	RNA.RNA binding	RNA recognition motif (RRM)-containing protein	0.403864	769.911	311.044
AT5G61030	RNA.RNA binding	Symbols: GR-RBP3 | GR-RBP3 (glycine-rich RNA-binding protein 3);ATP binding /RNA binding	0.44928	1785.5	785.866
AT3G29670	secondary metabolism.flavonoids.anthocyanins.anthocyanin 5-aromaticAcyltransferase	transferase family protein	7.10088	29.8615	216.958
AT5G39080	secondary metabolism.flavonoids.anthocyanins.anthocyanin 5-aromaticAcyltransferase	transferase family protein	2.51523	73.0992	180.626
AT5G05270	secondary metabolism.flavonoids.chalcones	chalcone-flavanone isomerase family protein	0.410965	1534.83	615.631
AT2G29750	secondary metabolism.flavonoids.dihydroflavonols	Symbols: UGT71C1 | UGT71C1 (UDP-GLUCOSYL TRANSFERASE 71C1); UDP-glycosyltransferase/quercetin 3'-O-glucosyltransferase/quercetin 7-O-glucosyltransferase/transferase, transferring glycosyl groups	0.297206	2264.13	720.926
AT3G51240	secondary metabolism.flavonoids.dihydroflavonols.flavanone 3-hydroxylase	Symbols: F3H, TT6, F3'H | F3H (FLAVANONE 3-HYDROXYLASE); naringenin 3-dioxygenase	0.419346	4390.71	1738.49
AT1G06000	secondary metabolism.flavonoids.flavonoid glycosylations.flavonol-3-O-glycoside-rhamnosyltransferase	UDP-glucoronosyl/UDP-glucosyl transferase family protein	0.385645	2342.66	932.118
AT1G17020	secondary metabolism.flavonoids.flavonols	Symbols: SRG1,ATSRG1 | SRG1 (SENESCENCE-RELATED GENE 1); oxidoreductase,Acting on diphenolsAnd related substancesAs donors, oxygenAsAcceptor /oxidoreductase,Acting on paired donors, with incorporation or reduction of molecular oxygen, 2-oxoglutarateAs one donor,And inc	2.17635	323.918	702.728
AT5G08640	secondary metabolism.flavonoids.flavonols.flavonol synthase (FLS)	Symbols: FLS | FLS (FLAVONOL SYNTHASE); flavonol synthase	0.264334	2070.32	538.871
AT1G30530	secondary metabolism.flavonoids.flavonols.flavonol-3-O-rhamnosyltransferase	Symbols: UGT78D1 | UGT78D1 (UDP-GLUCOSYL TRANSFERASE 78D1); UDP-glycosyltransferase/quercetin 3-O-glucosyltransferase/transferase, transferring glycosyl groups	0.359714	130.672	45.1859
AT1G19540	secondary metabolism.flavonoids.isoflavones.isoflavone reductase	isoflavone reductase, putative	2.32237	100.905	234.401
AT3G32030/ AT3G31415	secondary metabolism.isoprenoids	terpene synthase/cyclase family protein	0.321729	182.547	66.087
AT1G08550	secondary metabolism.isoprenoids.carotenoids.violaxanthin de-epoxidase	Symbols: NPQ1,AVDE1 | NPQ1 (NON-PHOTOCHEMICAL QUENCHING 1); violaxanthin de-epoxidase	2.05312	49.912	100.663
AT1G74470	secondary metabolism.isoprenoids.non-mevalonate pathway	geranylgeranyl reductase	2.04905	967.682	1993.63
AT3G32040	secondary metabolism.isoprenoids.non-mevalonate pathway.geranylgeranyl pyrophosphate synthase	geranylgeranyl pyrophosphate synthase, putative /GGPP synthetase, putative /farnesyltranstransferase, putative	0.255178	199.164	45.1251
AT1G78950	secondary metabolism.isoprenoids.terpenoids	beta-amyrin synthase, putative	3.39592	102.944	372.107
AT3G29410	secondary metabolism.isoprenoids.terpenoids	terpene synthase/cyclase family protein	0.455643	429.658	194.768
AT4G20210	secondary metabolism.isoprenoids.terpenoids	terpene synthase/cyclase family protein	0.375133	187.61	70.8392
AT1G06570	secondary metabolism.isoprenoids.tocopherol biosynthesis.hydroxyphenylpyruvate dioxygenase	Symbols: PDS1, HPD | PDS1 (PHYTOENE DESATURATION 1); 4-hydroxyphenylpyruvate dioxygenase	3.41869	302.226	1065.67
AT2G29340	secondary metabolism.N misc.alkaloid-like	short-chain dehydrogenase/reductase (SDR) family protein	2.12664	476.391	1061.2
AT1G74010	secondary metabolism.N misc.alkaloid-like	strictosidine synthase family protein	3.66126	113.158	415.277
AT3G57010	secondary metabolism.N misc.alkaloid-like	strictosidine synthase family protein	2.3755	2402.46	5618.99
AT1G74000	secondary metabolism.N misc.alkaloid-like	Symbols: SS3 | SS3 (STRICTOSIDINE SYNTHASE 3); strictosidine synthase	2.50867	155.951	391.635
AT4G35160/ AT4G35150	secondary metabolism.phenylpropanoids	O-methyltransferase family 2 protein	2.98352	825.277	2435.74
AT5G23220	secondary metabolism.phenylpropanoids	Symbols: NIC3 | NIC3 (NICOTINAMIDASE 3); catalytic/nicotinamidase	0.406557	1080.36	433.803
AT4G31910	secondary metabolism.phenylpropanoids	transferase family protein	0.333601	1627.67	548.03
AT5G42830	secondary metabolism.phenylpropanoids	transferase family protein	5.55581	161.693	889.543
AT1G72680	secondary metabolism.phenylpropanoids.lignin biosynthesis.CAD	Symbols:ATCAD1, CAD1 | cinnamyl-alcohol dehydrogenase, putative	2.11814	1097.25	2339.94
AT1G67980	secondary metabolism.phenylpropanoids.lignin biosynthesis.CCoAOMT	Symbols: CCOAMT | CCoAMT; caffeoyl-CoA O-methyltransferase	6.91809	48.6845	339.342
AT5G04330	secondary metabolism.phenylpropanoids.lignin biosynthesis.F5H	cytochrome P450, putative /ferulate-5-hydroxylase, putative	2.49324	117.918	284.756
AT4G36220	secondary metabolism.phenylpropanoids.lignin biosynthesis.F5H	Symbols: FAH1, CYP84A1 | FAH1 (FERULICACID 5-HYDROXYLASE 1); ferulate 5-hydroxylase/monooxygenase	0.441493	191.372	84.6436
AT3G10340	secondary metabolism.phenylpropanoids.lignin biosynthesis.PAL	Symbols: PAL4 | PAL4 (PhenylalanineAmmonia-lyase 4);Ammonia ligase/Ammonia-lyase/catalytic	2.85955	440.605	1285.38
AT2G30210	secondary metabolism.simple phenols	Symbols: LAC3 | LAC3 (laccase 3); laccase	0.493455	1037.2	500.522
AT2G40370	secondary metabolism.simple phenols	Symbols: LAC5 | LAC5 (laccase 5); laccase	2.65802	133.871	352.25
AT3G09220	secondary metabolism.simple phenols	Symbols: LAC7 | LAC7 (laccase 7); laccase	2.31605	1517.66	3442.91
AT3G44310/ AT3G44300	secondary metabolism.sulfur-containing.glucosinolates.degradation.nitrilase	Symbols: NIT1/ NIT2; indole-3-acetonitrile nitrilase/indole-3-acetonitrile nitrile hydratase/nitrilase	2.47789	3500.53	8683.09
AT5G48180	secondary metabolism.sulfur-containing.glucosinolates.degradation.nitrilespecifier protein	Symbols: NSP5 | NSP5 (NITRILE SPECIFIER PROTEIN 5)	2.57832	881.029	2253.84
AT5G61420	secondary metabolism.sulfur-containing.glucosinolates.regulation.aliphatic	Symbols: MYB28, HAG1 | MYB28 (myb domain protein 28); DNA binding /transcription factor	0.170384	737.546	128.413
AT1G16410/ AT1G16400	secondary metabolism.sulfur-containing.glucosinolates.synthesis.aliphatic.CYP79F1/F2 monooxygenase	Symbols: CYP79F1/ F2 | (CYTOCHROME P45079F1/ 79F2); oxidoreductase,Acting on paired donors, with incorporation or reduction of molecular oxygen, NADH or NADPHAs one donor,And incorporation of oneAtom of oxygen	0.102408	568.769	58.6643
AT4G13770/ AT5G65110	secondary metabolism.sulfur-containing.glucosinolates.synthesis.aliphatic.CYP83A1 phenylacetaldoxime monooxygenase	Symbols: CYP83A1, REF2 | CYP83A1 (CYTOCHROME P45083A1); oxidoreductase,Acting on paired donors, with incorporation or reduction of molecular oxygen, NADH or NADPHAs one donor,And incorporation of oneAtom of oxygen /oxygen binding	0.0822557	5231.49	428.444
AT2G43100	secondary metabolism.sulfur-containing.glucosinolates.synthesis.aliphatic.methylthioalkylmalate isomerase small subunit (MAM-IS)	aconitase C-terminal domain-containing protein	0.089521	3081.48	278.43
AT3G58990/ AT3G58980	secondary metabolism.sulfur-containing.glucosinolates.synthesis.aliphatic.methylthioalkylmalate isomerase small subunit (MAM-IS)	aconitase C-terminal domain-containing protein	0.0963407	4161.84	404.429
AT5G23010	secondary metabolism.sulfur-containing.glucosinolates.synthesis.aliphatic.methylthioalkylmalate synthase (MAM)	Symbols: MAM1, IMS3 | MAM1 (METHYLTHIOALKYLMALATE SYNTHASE 1); 2-isopropylmalate synthase/methylthioalkylmalate synthase	0.189476	3332.04	638.637
AT5G23020	secondary metabolism.sulfur-containing.glucosinolates.synthesis.aliphatic.methylthioalkylmalate synthase (MAM)	Symbols: MAM-L, MAM3, IMS2 | IMS2 (2-ISOPROPYLMALATE SYNTHASE 2); 2-isopropylmalate synthase/methylthioalkylmalate synthase	0.215699	10031.7	2181.17
AT1G18590	secondary metabolism.sulfur-containing.glucosinolates.synthesis.aliphatic.sulfotransferase	Symbols: SOT17,ATSOT17,ATST5C | SOT17 (SULFOTRANSFERASE 17); desulfoglucosinolate sulfotransferase/sulfotransferase	0.498107	2290.96	1166.85
AT1G74090	secondary metabolism.sulfur-containing.glucosinolates.synthesis.aliphatic.sulfotransferase	Symbols: SOT18,ATSOT18,ATST5B | SOT18 (DESULFO-GLUCOSINOLATE SULFOTRANSFERASE 18); 3-methylthiopropyl-desulfoglucosinolate sulfotransferase/4-methylthiobutyl-desulfoglucosinolate sulfotransferase/5-methylthiopentyl-desulfoglucosinolate sulfotransferase/7-methylthioheptyl-desulfogluco	0.271001	6236.53	1682.56
AT2G31790	secondary metabolism.sulfur-containing.glucosinolates.synthesis.aliphatic.UDP-glycosyltransferase	UDP-glucoronosyl/UDP-glucosyl transferase family protein	0.151194	1891.64	288.929
AT5G57220	secondary metabolism.sulfur-containing.glucosinolates.synthesis.indole.cytochrome P450monooxygenase	Symbols: CYP81F2 | CYP81F2; electron carrier/heme binding /iron ion binding /monooxygenase/oxygen binding	9.66485	234.388	1717.53
AT4G12030	secondary metabolism.sulfur-containing.glucosinolates.transport.aliphatic	bileAcid:sodium symporter family protein	0.147081	1233.98	181.719
AT4G24670	secondary metabolism.sulfur-containing.misc.alliinase	Symbols: TAR2 | TAR2 (TRYPTOPHANAMINOTRANSFERASE RELATED 2); L-tryptophan:2-oxoglutarateAminotransferase/L-tryptophan:pyruvateAminotransferase/carbon-sulfur lyase	0.291561	120.475	36.5978
AT1G70560	secondary metabolism.sulfur-containing.misc.alliinase	Symbols: WEI8, TAA1, SAV3 | TAA1 (TRYPTOPHANAMINOTRANSFERASE OFARABIDOPSIS 1); L-alanine:2-oxoglutarateAminotransferase/L-glutamine:2-oxoglutarateAminotransferase/L-leucine:2-oxoglutarateAminotransferase/L-methionine:2-oxoglutarateAminotransferase/L-phenylalanine:2-oxoglut	0.461045	291.165	135.591
AT5G52810	secondary metabolism.unspecified	ornithine cyclodeaminase/mu-crystallin family protein	0.448529	333.062	150.181
AT2G37700	secondary metabolism.wax	catalytic/iron ion binding /oxidoreductase	0.0786489	142.838	18.2368
AT1G34520/ AT1G34490	secondary metabolism.wax	long-chain-alcohol O-fatty-acyltransferase family protein /wax synthase family protein	4.17424	40.7451	167.889
AT1G68530	secondary metabolism.wax	Symbols: CUT1, POP1, CER6, G2, KCS6 | KCS6 (3-KETOACYL-COA SYNTHASE 6); catalytic/transferase, transferringAcyl groups other thanAmino-acyl groups	2.77232	58.3265	162.981
AT1G19440	secondary metabolism.wax	Symbols: KCS4 | KCS4 (3-KETOACYL-COA SYNTHASE 4);Acyltransferase/catalytic/transferase, transferringAcyl groups other thanAmino-acyl groups	0.498581	975.89	488.538
AT1G29020	signalling.calcium	calcium-binding EF hand family protein	0.212423	430.76	91.8181
AT4G13440	signalling.calcium	calcium-binding EF hand family protein	0.196996	183.839	37.4953
AT5G54130	signalling.calcium	calcium-binding EF hand family protein	2.17299	232.426	499.254
AT2G24300	signalling.calcium	calmodulin-binding protein	0.438673	288.53	126.989
AT3G51920	signalling.calcium	Symbols: CAM9, CML9,ATCML9 | CAM9 (CALMODULIN 9); calcium ion binding	2.32031	1721.04	4021.09
AT5G03960	signalling.calcium	Symbols: IQD12 | IQD12 (IQ-domain 12); calmodulin binding	0.358436	264.278	92.4417
AT5G54490	signalling.calcium	Symbols: PBP1 | PBP1 (PINOID-BINDING PROTEIN 1); calcium ion binding /protein binding	3.63938	899.477	3175.1
AT1G52410	signalling.calcium	Symbols: TSA1 | TSA1 (TSK-ASSOCIATING PROTEIN 1); calcium ion binding /protein binding	2.14531	148.748	315.293
AT3G21180	signalling.calcium	Symbols:ACA9,ATACA9 |ACA9 (AUTOINHIBITED CA(2+)-ATPASE 9); calcium-transportingATPase/calmodulin binding	0.374586	110.786	40.7843
AT4G35750	signalling.G-proteins	Rho-GTPase-activating protein-related	3.26658	1872.93	6131.45
AT2G21880	signalling.G-proteins	Symbols:ATRAB7A,ATRABG2 |ATRAB7A; GTP binding	0.338259	176.913	58.9663
AT5G10260	signalling.G-proteins	Symbols:AtRABH1e |AtRABH1e (Arabidopsis Rab GTPase homolog H1e); GTP binding	0.376053	201.607	76.7646
AT1G52240	signalling.G-proteins	Symbols:ATROPGEF11, ROPGEF11 | ROPGEF11 (RHO GUANYL-NUCLEOTIDE EXCHANGE FACTOR 11); Rho guanyl-nucleotide exchange factor	2.21421	218.584	489.62
AT2G45890	signalling.G-proteins	Symbols:ATROPGEF4, ROPGEF4 | ROPGEF4 (RHO GUANYL-NUCLEOTIDE EXCHANGE FACTOR 4); Rho guanyl-nucleotide exchange factor	0.494978	191.946	94.7982
AT3G12890	signalling.in sugarAnd nutrient physiology	Symbols:ASML2 |ASML2 (ACTIVATOR OF SPOMIN::LUC2); transcriptionActivator	7.74142	11.6581	85.5913
AT3G26740	signalling.light	Symbols: CCL | CCL (CCR-LIKE)	10.7337	47.4008	529.649
AT3G22840	signalling.light	Symbols: ELIP1, ELIP | ELIP1 (EARLY LIGHT-INDUCABLE PROTEIN); chlorophyll binding	0.250711	954.753	255.807
AT4G14690	signalling.light	Symbols: ELIP2 | ELIP2 (EARLY LIGHT-INDUCIBLE PROTEIN 2); chlorophyll binding	0.255799	602.587	162.271
AT2G02710	signalling.light	Symbols: PLP, PLPB | PLPB (PAS/LOV PROTEIN B); signal transducer/two-component sensor	2.6737	386.49	1022.13
AT3G29780	signalling.misc	Symbols: RALFL27 | RALFL27 (ralf-like 27); signal transducer	0.324576	744.244	260.383
AT5G58690	signalling.phosphinositides.phosphoinositide phospholipase C	Symbols:ATPLC5, PLC5 | phosphoinositide-specific phospholipase C family protein	0.479617	133.116	63.6888
AT3G55950	signalling.receptor kinases.crinkly like	Symbols: CCR3,ATCRR3 | CCR3 (ARABIDOPSIS THALIANA CRINKLY4 RELATED 3); kinase	0.485952	529.657	264.092
AT4G21410	signalling.receptor kinases.DUF 26	protein kinase family protein	0.448924	621.892	290.55
AT4G23180	signalling.receptor kinases.DUF 26	Symbols: CRK10, RLK4 | CRK10(CYSTEINE-RICH RLK10);ATP binding /kinase/protein kinase/protein serine/threonine kinase/protein tyrosine kinase	2.8069	106.43	304.289
AT4G23190	signalling.receptor kinases.DUF 26	Symbols: CRK11,AT-RLK3 | CRK11 (CYSTEINE-RICH RLK11); kinase/protein kinase	2.33588	103.612	248.867
AT2G33330	signalling.receptor kinases.DUF 26	Symbols: PDLP3 | PDLP3 (PLASMODESMATA-LOCATED PROTEIN 3)	2.17339	183.986	399.808
AT4G04960	signalling.receptor kinases.legume-lectin	lectin protein kinase, putative	2.28207	173.917	397.503
AT3G21340	signalling.receptor kinases.leucine rich repeat I	leucine-rich repeat protein kinase, putative	0.245384	116.656	30.1994
AT4G29180	signalling.receptor kinases.leucine rich repeat I	leucine-rich repeat protein kinase, putative	0.284587	210.431	61.5133
AT2G42290	signalling.receptor kinases.leucine rich repeat III	leucine-rich repeat family protein	2.12925	79.0637	166.21
AT5G24100	signalling.receptor kinases.leucine rich repeat III	leucine-rich repeat transmembrane protein kinase, putative	0.371559	245.641	92.7541
AT5G43020	signalling.receptor kinases.leucine rich repeat III	leucine-rich repeat transmembrane protein kinase, putative	0.419809	224.635	96.7799
AT5G16590	signalling.receptor kinases.leucine rich repeat III	Symbols: LRR1 | LRR1;ATP binding /kinase/protein serine/threonine kinase	0.405803	1466.44	605.797
AT1G14390	signalling.receptor kinases.leucine rich repeat VI	leucine-rich repeat transmembrane protein kinase, putative	0.432267	133.622	57.7093
AT1G75640	signalling.receptor kinases.leucine rich repeat VII	leucine-rich repeat family protein /protein kinase family protein	0.376178	169.69	65.306
AT4G08850	signalling.receptor kinases.leucine rich repeat XII	kinase	2.23439	1037.89	2326.32
AT5G01740	signalling.receptor kinases.misc	FUNCTIONS IN: molecular_function unknown; INVOLVED IN: biological_process unknown; LOCATED IN: cellular_component unknown; EXPRESSED IN: 18 plant structures; EXPRESSED DURING: 9 growth stages; CONTAINS InterPro DOMAIN/s: Wound-induced protein, Wun1 (InterPro:IPR009798); BESTArabidopsis thaliana protein match is: SAG20(SENESCENCEASSOCIATED GENE 20) (TAIR:AT3G10985.1); Has 49 Blast hits to 49 prote…	0.160694	304.716	52.2246
AT3G19320	signalling.receptor kinases.misc	leucine-rich repeat family protein	0.215386	110.887	23.9057
AT5G16900	signalling.receptor kinases.misc	leucine-rich repeat protein kinase, putative	0.343068	122.217	42.7306
AT3G22060	signalling.receptor kinases.misc	receptor protein kinase-related	4.29982	100.432	434.998
AT3G46270	signalling.receptor kinases.misc	receptor protein kinase-related	0.371448	613.004	231.601
AT4G27290	signalling.receptor kinases.S-locus glycoprotein like	ATP binding /protein kinase/protein serine/threonine kinase/protein tyrosine kinase/sugar binding	2.42267	55.3026	135.072
AT4G21390	signalling.receptor kinases.S-locus glycoprotein like	Symbols: B120| B120;ATP binding /protein kinase/protein serine/threonine kinase/sugar binding	0.401308	217.303	86.4412
AT1G16150	signalling.receptor kinases.wallAssociated kinase	Symbols: WAKL4 | WAKL4 (WALLASSOCIATED KINASE-LIKE 4); kinase	2.35111	74.7708	168.133
AT4G21850	stress.abiotic	Symbols:ATMSRB9 | methionine sulfoxide reductase domain-containing protein /SeIR domain-containing protein	0.215498	8273.46	1783.15
AT4G11650	stress.abiotic	Symbols:ATOSM34 |ATOSM34 (osmotin 34)	2.23501	6117.76	13746.4
AT4G15740	stress.abiotic.cold	C2 domain-containing protein	0.39159	239.99	94.883
AT5G52310	stress.abiotic.cold	Symbols: COR78, LTI78, RD29A, LTI140| LTI78 (LOW-TEMPERATURE-INDUCED 78)	0.342631	900.994	344.648
AT4G38680	stress.abiotic.cold	Symbols: GRP2, CSDP2, CSP2,ATCSP2 | GRP2 (GLYCINE RICH PROTEIN 2); double-stranded DNA binding /mRNA binding /nucleicAcid binding /single-stranded DNA binding	0.498944	1741.58	844.522
AT1G05260	stress.abiotic.cold	Symbols: RCI3, RCI3A | RCI3 (RARE COLD INDUCIBLE GENE 3); peroxidase	0.442846	5859.17	2604.85
AT1G71040	stress.abiotic.drought/salt	Symbols: LPR2 | LPR2 (Low Phosphate Root2); copper ion binding /oxidoreductase	2.08255	364.691	765.781
AT5G62520	stress.abiotic.drought/salt	Symbols: SRO5 | SRO5 (SIMILAR TO RCD ONE 5); NAD+ADP-ribosyltransferase	0.393345	659.844	257.699
AT3G62730	stress.abiotic.drought/salt	unknown protein	2.50035	94.5934	237.741
AT2G29500	stress.abiotic.heat	17.6 kDa class I small heat shock protein (HSP17.6B-CI)	2.75651	905.472	2157.17
AT1G56300	stress.abiotic.heat	DNAJ heat shock N-terminal domain-containing protein	2.01887	286.202	569.775
AT5G18140	stress.abiotic.heat	DNAJ heat shock N-terminal domain-containing protein	2.87446	151.278	422.185
AT1G06460	stress.abiotic.heat	Symbols:ACD32.1,ACD31.2 |ACD32.1 (ALPHA-CRYSTALLIN DOMAIN 32.1)	2.72628	47.742	136.629
AT3G10985	stress.abiotic.touch/wounding	Symbols: SAG20, WI12,ATWI-12 | SAG20(SENESCENCEASSOCIATED GENE 20)	2.42161	1972.6	4804.56
AT4G10270	stress.abiotic.touch/wounding	wound-responsive family protein	2.69323	41.0911	112.119
AT4G30320	stress.abiotic.unspecified	allergen V5/Tpx-1-related family protein	0.321381	446.798	148.488
AT5G39180/ AT5G39120/ AT5G39110/ AT5G39150	stress.abiotic.unspecified	germin-like protein, putative	2.95887	918.178	2705.15
AT1G14960	stress.abiotic.unspecified	major latex protein-related /MLP-related	2.28333	3225.81	6942.93
AT1G23120	stress.abiotic.unspecified	major latex protein-related /MLP-related	2.05238	743.113	1471.78
AT3G26460	stress.abiotic.unspecified	major latex protein-related /MLP-related	4.08995	361.143	1436.89
AT4G23670	stress.abiotic.unspecified	major latex protein-related /MLP-related	2.13982	7267.2	15462.1
AT4G23680	stress.abiotic.unspecified	major latex protein-related /MLP-related	5.33599	1145.52	6146.23
AT5G38940/ AT5G38930	stress.abiotic.unspecified	manganese ion binding /nutrient reservoir	0.217234	1389.21	294.03
AT3G48450	stress.abiotic.unspecified	nitrate-responsive NOI protein, putative	2.55648	126.806	332.93
AT1G01170	stress.abiotic.unspecified	ozone-responsive stress-related protein, putative	2.62803	417.187	1113.25
AT5G10130	stress.abiotic.unspecified	pollen Ole e 1AllergenAnd extensin family protein	0.0830101	2396.6	199.26
AT1G72610	stress.abiotic.unspecified	Symbols: GLP1,ATGER1, GER1 | GER1 (GERMIN-LIKE PROTEIN 1); oxalate oxidase	2.85946	111.963	325.056
AT1G18970	stress.abiotic.unspecified	Symbols: GLP4 | GLP4 (GERMIN-LIKE PROTEIN 4); manganese ion binding /nutrient reservoir	3.22654	1279.22	4411.09
AT1G10460	stress.abiotic.unspecified	Symbols: GLP7 | GLP7 (GERMIN-LIKE PROTEIN 7); manganese ion binding /nutrient reservoir	3.60563	107.046	371.948
AT2G33790	stress.abiotic.unspecified	Symbols:ATAGP30,AGP30|AGP30(ARABINOGALACTAN PROTEIN30)	0.00961692	2198.5	23.7103
AT1G69080	stress.abiotic.unspecified	universal stress protein (USP) family protein	0.44465	133.693	61.2786
AT1G02360	stress.biotic	chitinase, putative	2.17001	2261.34	4898.95
AT2G43570	stress.biotic	chitinase, putative	4.48833	262.377	1207.3
AT2G43620	stress.biotic	chitinase, putative	8.03817	108.392	895.294
AT4G01700	stress.biotic	chitinase, putative	2.02378	1521.69	3156.23
AT1G56680	stress.biotic	glycoside hydrolase family 19 protein	0.217265	622.466	138.155
AT2G43600	stress.biotic	glycoside hydrolase family 19 protein	0.226631	342.14	78.1337
AT4G19810	stress.biotic	glycosyl hydrolase family 18 protein	2.85456	963.573	2749.69
AT3G23190	stress.biotic	lesion inducing protein-related	0.368973	1244.89	457.096
AT4G07820	stress.biotic	pathogenesis-related protein, putative	2.02681	1479.77	2925.2
AT4G31470	stress.biotic	pathogenesis-related protein, putative	0.0192145	326.6	11.5893
AT4G33720	stress.biotic	pathogenesis-related protein, putative	0.407476	5258.48	2240.25
AT2G38870	stress.biotic	protease inhibitor, putative	2.37632	5934.86	13989.1
AT2G15120/ AT2G15220	stress.biotic	pseudogene, disease-resistance family protein /fattyAcid elongase-related, similar to fattyAcid elongase 1 (FAE1) (Arabidopsis thaliana) GI:881615; similar to NtPRp27 (GI:5360263) (Nicotiana tabacum)similar to R 14 protein (GI:27764542) (Glycine max); contains Pfam profile PF04450: Plant Basic Secretory Protein; blastp match of 71% identityAnd 6.0e-20P-value to GP|18674893|emb|CAD23312.1||AX35818…	7.50818	396.586	3342.02
AT1G75030	stress.biotic	Symbols:ATLP-3 |ATLP-3	4.49206	132.022	596.319
AT5G02140	stress.biotic	thaumatin-like protein, putative	2.42565	120.827	292.954
AT1G73620	stress.biotic	thaumatin-like protein, putative /pathogenesis-related protein, putative	0.215767	1159.46	252.858
AT1G52660	stress.biotic.PR-proteins	ATP binding	0.413223	217.589	88.6416
AT1G72890	stress.biotic.PR-proteins	disease resistance protein (TIR-NBS class), putative	2.07889	92.7336	186.675
AT5G45210	stress.biotic.PR-proteins	disease resistance protein (TIR-NBS-LRR class), putative	0.441585	131.06	60.5305
AT5G45490/ AT5G45440	stress.biotic.PR-proteins	disease resistance protein-related	0.433667	598.004	262.353
AT3G13650	stress.biotic.PR-proteins	disease resistance response	0.488761	2863.38	1467.92
AT1G07730/ AT1G07740	stress.biotic.PR-proteins	disease resistance-responsive family protein	0.414466	702.629	301.366
AT5G42500/ AT5G42510	stress.biotic.PR-proteins	disease resistance-responsive family protein	0.273594	1483.61	399.676
AT4G11190	stress.biotic.PR-proteins	disease resistance-responsive family protein /dirigent family protein	2.09943	4272.78	8988.83
AT1G58170	stress.biotic.PR-proteins	disease resistance-responsive protein-related /dirigent protein-related	2.50764	239.3	593.473
AT2G39430	stress.biotic.PR-proteins	disease resistance-responsive protein-related /dirigent protein-related	0.440344	1800.82	791.423
AT5G40170	stress.biotic.PR-proteins	Symbols:AtRLP54 |AtRLP54 (Receptor Like Protein 54); kinase/protein binding	2.15796	223.101	484.782
AT3G24510	stress.biotic.PR-proteins.plant defensins	EncodesA defensin-like (DEFL) family protein.	57.1072	14.3883	412.695
AT4G22212	stress.biotic.PR-proteins.plant defensins	EncodesA defensin-like (DEFL) family protein.	0.378707	14886	5594.28
AT2G43510	stress.biotic.PR-proteins.plant defensins	Symbols:ATTI1 |ATTI1; serine-type endopeptidase inhibitor	6.4566	160.014	1079.05
AT3G04320/ AT3G04330	stress.biotic.PR-proteins.proteinase inhibitors	endopeptidase inhibitor	0.273872	949.614	268.445
AT2G43550	stress.biotic.PR-proteins.proteinase inhibitors.trypsin inhibitor	trypsin inhibitor, putative	2.97437	451.702	1331.91
AT5G45070	stress.biotic.receptors	Symbols:AtPP2-A8 |AtPP2-A8 (Phloem protein 2-A8); carbohydrate binding	0.333685	1450.45	485.036
AT3G14050	stress.biotic.regulation of transcription	Symbols: RSH2,AT-RSH2,ATRSH2 | RSH2 (RELA-SPOT HOMOLOG 2); GTP diphosphokinase	2.03458	537.283	1078.42
AT1G09090	stress.biotic.respiratory burst	Symbols:ATRBOHB |ATRBOHB (respiratory burst oxidase homolog B); FAD binding /calcium ion binding /electron carrier/iron ion binding /oxidoreductase/oxidoreductase,Acting on NADH or NADPH, with oxygenAsAcceptor /peroxidase	0.269818	265.281	72.9794
AT5G09980	stress.biotic.signalling	Symbols: PROPEP4 | PROPEP4 (Elicitor peptide 4 precursor)	0.427002	252.124	106.467
AT1G70410	TCA /org transformation.carbonicAnhydrases	Symbols:ATBCA4, BCA4 | carbonicAnhydrase, putative /carbonate dehydratase, putative	0.348771	3228.19	1135.41
AT1G58180	TCA /org transformation.carbonicAnhydrases	Symbols:ATBCA6, BCA6 | carbonicAnhydrase family protein /carbonate dehydratase family protein	3.28408	288.671	970.206
AT3G15020	TCA /org transformation.TCA.malate DH	malate dehydrogenase (NAD), mitochondrial, putative	0.486209	1538.4	745.636
AT4G25080	tetrapyrrole synthesis.magnesium protoporphyrin IX methyltransferase	Symbols: CHLM | CHLM (magnesium-protoporphyrin IX methyltransferase); magnesium protoporphyrin IX methyltransferase	3.39127	368.161	1248.48
AT3G56940	tetrapyrrole synthesis.magnesium-protoporphyrin IX monomethyl ester (oxidative) cyclase	Symbols: CRD1, CHL27,ACSF | CRD1 (COPPER RESPONSE DEFECT 1); DNA binding /magnesium-protoporphyrin IX monomethyl ester (oxidative) cyclase	2.51896	515.844	1304.2
AT1G03630	tetrapyrrole synthesis.protochlorophyllide reductase	Symbols: POR C, PORC | POR C (PROTOCHLOROPHYLLIDE OXIDOREDUCTASE); NADPH dehydrogenase/oxidoreductase/protochlorophyllide reductase	2.63321	45.0712	123.747
AT4G27440	tetrapyrrole synthesis.protochlorophyllide reductase	Symbols: PORB | PORB (PROTOCHLOROPHYLLIDE OXIDOREDUCTASE B); oxidoreductase/protochlorophyllide reductase	2.01616	78.0612	156.019
AT3G59400	tetrapyrrole synthesis.regulation	Symbols: GUN4 | GUN4; enzyme binding /tetrapyrrole binding	2.13927	48.3877	103.26
AT1G71960	transport.ABC transportersAnd multidrug resistance systems	ABC transporter family protein	0.292294	250.588	73.1098
AT2G37360	transport.ABC transportersAnd multidrug resistance systems	ABC transporter family protein	2.34102	184.655	428.296
AT3G53510	transport.ABC transportersAnd multidrug resistance systems	ABC transporter family protein	2.50832	188.883	477.477
AT1G15210	transport.ABC transportersAnd multidrug resistance systems	Symbols: PDR7,ATPDR7 | PDR7 (PLEIOTROPIC DRUG RESISTANCE 7);ATPase, coupled to transmembrane movement of substances	0.345924	2827.44	1015.12
AT3G13090	transport.ABC transportersAnd multidrug resistance systems	Symbols:ATMRP8,ATABCC6 |ATMRP8;ATPase, coupled to transmembrane movement of substances	0.421319	122.264	53.7999
AT4G15230	transport.ABC transportersAnd multidrug resistance systems	Symbols:ATPDR2, PDR2 | PDR2 (PLEIOTROPIC DRUG RESISTANCE 2);ATPase, coupled to transmembrane movement of substances	4.17884	233.099	974.161
AT5G44110	transport.ABC transportersAnd multidrug resistance systems	Symbols:ATPOP1,ATNAP2, POP1 | POP1; transporter	0.398041	3498.24	1388.74
AT5G09220	transport.aminoAcids	Symbols:AAP2 |AAP2 (AMINOACID PERMEASE 2);AminoAcid transmembrane transporter	0.267325	4367.65	1187.68
AT1G77380	transport.aminoAcids	Symbols:AAP3,ATAAP3 |AAP3;AminoAcid transmembrane transporter	2.98498	398.717	1196.36
AT5G49630	transport.aminoAcids	Symbols:AAP6 |AAP6 (AMINOACID PERMEASE 6);AcidicAminoAcid transmembrane transporter/AminoAcid transmembrane transporter/neutralAminoAcid transmembrane transporter	0.233006	506.079	120.041
AT4G21120	transport.aminoAcids	Symbols:AAT1, CAT1 |AAT1 (AMINOACID TRANSPORTER 1); L-glutamate transmembrane transporter/L-lysine transmembrane transporter/Arginine transmembrane transporter/cationicAminoAcid transmembrane transporter	6.19663	140.489	873.172
AT5G04770	transport.aminoAcids	Symbols:ATCAT6, CAT6 | CAT6 (CATIONICAMINOACID TRANSPORTER 6);AminoAcid transmembrane transporter/basicAminoAcid transmembrane transporter/cationicAminoAcid transmembrane transporter	3.3553	293.546	957.608
AT3G24300/ AT3G24290	transport.ammonium	Symbols: AMT1;3/ AMT1;5 | AMT1;3/ AMT1;5 (AMMONIUM TRANSPORTER); ammonium transmembrane transporter	0.201788	1273.15	256.025
AT1G64780	transport.ammonium	Symbols:ATAMT1;2,AMT1;2 |ATAMT1;2 (AMMONIUM TRANSPORTER 1;2);Ammonium transmembrane transporter	0.168126	4085.24	692.05
AT5G17860	transport.calcium	Symbols: CAX7 | CAX7 (calcium exchanger 7); calcium:sodiumAntiporter/cation:cationAntiporter	12.2246	33.8902	398.853
AT5G15410	transport.cyclic nucleotide or calcium regulated channels	Symbols: DND1,ATCNGC2, CNGC2 | DND1 (DEFENSE NO DEATH 1); calcium channel/calmodulin binding /cation channel/cyclic nucleotide binding /intracellular cAMPActivated cation channel/intracellular cyclic nucleotideActivated cation channel/inward rectifier potassium channel	2.11345	130.206	275.819
AT4G18910	transport.Major Intrinsic Proteins.NIP	Symbols: NIP1;2, NLM2 | NIP1;2 (NOD26-LIKE INTRINSIC PROTEIN 1;2);Arsenite transmembrane transporter/water channel	2.04607	489.871	1017.86
AT1G80760	transport.Major Intrinsic Proteins.NIP	Symbols: NIP6;1, NIP6, NLM7 | NIP6;1 (NOD26-LIKE INTRINSIC PROTEIN 6;1); boron transporter/glycerol transmembrane transporter/urea transmembrane transporter/water channel/water transporter	0.432729	131.716	57.1401
AT3G61430	transport.Major Intrinsic Proteins.PIP	Symbols: PIP1A,ATPIP1, PIP1, PIP1;1 | PIP1A (PLASMA MEMBRANE INTRINSIC PROTEIN 1A); water channel	0.400452	15331.5	6200.66
AT5G60660	transport.Major Intrinsic Proteins.PIP	Symbols: PIP2F, PIP2;4 | PIP2;4 (PLASMA MEMBRANE INTRINSIC PROTEIN 2;4); water channel	0.250707	3311.97	841.708
AT2G36830	transport.Major Intrinsic Proteins.TIP	Symbols: GAMMA-TIP, TIP1;1, GAMMA-TIP1 | GAMMA-TIP (GAMMA TONOPLAST INTRINSIC PROTEIN); water channel	0.299455	15473	4742.3
AT4G17340	transport.Major Intrinsic Proteins.TIP	Symbols: TIP2;2, DELTA-TIP2 | TIP2;2 (TONOPLAST INTRINSIC PROTEIN 2;2); water channel	0.0517263	10970.5	563.527
AT5G47450	transport.Major Intrinsic Proteins.TIP	Symbols:ATTIP2;3, TIP2;3, DELTA-TIP3 |AtTIP2;3;Ammonia transporter/methylammonium transmembrane transporter/water channel	0.0263852	2162.32	61.7609
AT3G11320	transport.metabolite transportersAt the envelope membrane	organicAnion transmembrane transporter	0.422861	784.715	334.4
AT5G17400	transport.metabolite transportersAt the mitochondrial membrane	Symbols: ER-ANT1 | ER-ANT1 (ENDOPLASMIC RETICULUM-DENINE NUCLEOTIDE TRANSPORTER 1);ATP:ADPAntiporter/binding	2.16766	231.719	505.221
AT1G62280	transport.metabolite transportersAt the mitochondrial membrane	Symbols: SLAH1 | SLAH1 (SLAC1 HOMOLOGUE 1); transporter	0.106093	933.116	96.791
AT5G24030	transport.metabolite transportersAt the mitochondrial membrane	Symbols: SLAH3 | SLAH3 (SLAC1 HOMOLOGUE 3); transporter	0.38087	1052.57	402.926
AT1G64220	transport.metabolite transportersAt the mitochondrial membrane	Symbols: TOM7-2 | TOM7-2 (TRANSLOCASE OF OUTER MEMBRANE 7 KDA SUBUNIT 2); P-P-bond-hydrolysis-driven protein transmembrane transporter	0.484809	203.352	102.79
AT1G16310	transport.metal	cation efflux family protein	0.404987	289.762	121.404
AT3G46900	transport.metal	Symbols: COPT2 | COPT2; copper ion transmembrane transporter/highAffinity copper ion transmembrane transporter	0.415633	3149.92	1315.62
AT4G30110	transport.metal	Symbols: HMA2 | HMA2; cadmium-transportingATPase	0.114082	108.23	15.0993
AT2G19110	transport.metal	Symbols: HMA4 | HMA4; cadmium ion transmembrane transporter/cadmium-transportingATPase/zinc ion transmembrane transporter	2.09844	1025.81	2169.54
AT3G58810	transport.metal	Symbols: MTPA2,ATMTPA2, MTP3,ATMTP3 | MTPA2 (METAL TOLERANCE PROTEINA2); efflux transmembrane transporter/inorganicAnion transmembrane transporter/zinc ion transmembrane transporter	0.46046	310.493	141.56
AT1G05300	transport.metal	Symbols: ZIP5 | ZIP5; cation transmembrane transporter/metal ion transmembrane transporter	2.56294	189.76	478.925
AT2G17500	transport.misc	auxin efflux carrier family protein	2.27763	3485.23	7883.35
AT1G33090/ AT1G33100	transport.misc	MATE efflux family protein	4.33755	32.4517	141.135
AT1G66760	transport.misc	MATE efflux family protein	2.06	207.712	431.08
AT1G71140	transport.misc	MATE efflux family protein	6.71869	17.1116	114.853
AT5G17700	transport.misc	MATE efflux family protein	2.2807	115.519	260.864
AT1G58340	transport.misc	Symbols: ZF14 | ZF14;Antiporter/drug transporter/transporter	11.8669	119.599	1410.96
AT2G04040	transport.misc	Symbols:ATDTX1, TX1 | TX1;Antiporter/multidrug efflux pump/multidrug transporter/transporter	3.86329	28.1432	108.632
AT1G79360	transport.misc	Symbols:ATOCT2 |ATOCT2 (ARABIDOPSIS THALIANA ORGANIC CATION/CARNITINE TRANSPORTER 2); carbohydrate transmembrane transporter/sugar:hydrogen symporter	2.12103	146.694	316.323
AT1G16370	transport.misc	Symbols:ATOCT6, OCT6 | OCT6 (ORGANIC CATION/CARNITINE TRANSPORTER 6); carbohydrate transmembrane transporter/sugar:hydrogen symporter	0.454975	1024.08	456.766
AT5G58070	transport.misc	Symbols:ATTIL, TIL | TIL (TEMPERATURE-INDUCED LIPOCALIN); binding /transporter	2.01959	1784.92	3583.48
AT2G34190	transport.misc	xanthine/uracil permease family protein	0.439241	245.704	107.037
AT3G10960	transport.misc	xanthine/uracil permease family protein	3.12828	221.525	680.817
AT3G21670	transport.nitrate	nitrate transporter (NTP3)	5.84967	147.01	803.728
AT1G12110	transport.nitrate	Symbols: NRT1.1, CHL1-1, NRT1, B-1,ATNRT1, CHL1 | NRT1.1; nitrate transmembrane transporter/transporter	0.188728	7298.82	1422.83
AT1G08090	transport.nitrate	Symbols:ATNRT2:1, NRT2, NRT2;1AT,ACH1, LIN1,ATNRT2.1, NRT2.1 |ATNRT2:1 (NITRATE TRANSPORTER 2:1); nitrate transmembrane transporter	0.0717821	209.178	15.9973
AT1G72140	transport.peptidesAnd oligopeptides	proton-dependent oligopeptide transport (POT) family protein	3.59727	538.241	1916.85
AT3G16180	transport.peptidesAnd oligopeptides	proton-dependent oligopeptide transport (POT) family protein	0.330738	868.379	297.36
AT3G45680	transport.peptidesAnd oligopeptides	proton-dependent oligopeptide transport (POT) family protein	2.44719	914.731	2244.55
AT5G46050	transport.peptidesAnd oligopeptides	Symbols:ATPTR3, PTR3 | PTR3 (PEPTIDE TRANSPORTER 3); dipeptide transporter/transporter/tripeptide transporter	2.01399	198.662	402.77
AT1G72125/ AT1G72120	transport.peptidesAnd oligopeptides	transporter	0.448903	173.661	80.2188
AT1G68740	transport.phosphate	EXS family protein /ERD1/XPR1/SYG1 family protein	0.261242	400.808	102.845
AT3G23430	transport.phosphate	Symbols: PHO1,ATPHO1 | PHO1 (phosphate 1)	0.238835	2145.33	512.407
AT5G20380	transport.phosphate	Symbols: PHT4;5 | PHT4;5; inorganic phosphate transmembrane transporter	2.4559	48.9592	119.827
AT2G38940/ AT3G54700	transport.phosphate	Symbols:ATPT2, PHT1;4 |ATPT2 (ARABIDOPSIS THALIANA PHOSPHATE TRANSPORTER 2); carbohydrate transmembrane transporter/inorganic phosphate transmembrane transporter/phosphate transmembrane transporter/sugar:hydrogen symporter	0.32141	1071.89	355.949
AT4G19960	transport.potassium	potassium ion transmembrane transporter	0.462562	123.019	56.6975
AT1G60160	transport.potassium	potassium transporter family protein	2.07313	52.0982	108.68
AT3G02850	transport.potassium	Symbols: SKOR | SKOR; cyclic nucleotide binding /inward rectifier potassium channel/outward rectifier potassium channel	0.0152244	675.091	13.644
AT2G30070	transport.potassium	Symbols:ATKT1,ATKT1P,ATKUP1, KUP1 |ATKT1 (POTASSIUM TRANSPORTER 1); potassium ion transmembrane transporter	2.08058	90.427	181.633
AT2G18480	transport.sugars	mannitol transporter, putative	3.64387	143.076	523.295
AT3G05150	transport.sugars	sugar transporter family protein	0.34104	290.571	102.236
AT5G26340	transport.sugars	Symbols: MSS1, STP13 | MSS1; carbohydrate transmembrane transporter/hexose:hydrogen symporter/high-affinity hydrogen:glucose symporter/sugar:hydrogen symporter	2.11512	505.508	1091.52
AT1G11260	transport.sugars	Symbols: STP1,ATSTP1 | STP1 (SUGAR TRANSPORTER 1); carbohydrate transmembrane transporter/sugar:hydrogen symporter	2.43182	1646.44	4048.59
AT3G19930	transport.sugars	Symbols: STP4,ATSTP4 | STP4 (SUGAR TRANSPORTER 4); carbohydrate transmembrane transporter/monosaccharide transmembrane transporter/sucrose:hydrogen symporter/sugar:hydrogen symporter	2.14102	3550.37	7647.92
AT4G16480	transport.sugars	Symbols:ATINT4, INT4 | INT4 (INOSITOL TRANSPORTER 4); carbohydrate transmembrane transporter/myo-inositol:hydrogen symporter/sugar:hydrogen symporter	2.103	168.78	355.598
AT3G15990	transport.sulphate	Symbols: SULTR3;4 | SULTR3;4 (SULFATE TRANSPORTER 3;4); sulfate transmembrane transporter	2.94527	120.16	355.564
AT4G10310	transport.unspecified cations	Symbols: HKT1,ATHKT1 | HKT1 (HIGH-AFFINITY K+ TRANSPORTER 1); sodium ion transmembrane transporter	0.0429643	212.629	12.9945
AT1G16390	transport.unspecified cations	Symbols:ATOCT3 |ATOCT3 (ARABIDOPSIS THALIANA ORGANIC CATION/CARNITINE TRANSPORTER 3); carbohydrate transmembrane transporter/sugar:hydrogen symporter	0.287319	420.738	121.56
AT3G20660	transport.unspecified cations	Symbols:AtOCT4 |AtOCT4 (Arabidopsis thaliana ORGANIC CATION/CARNITINE TRANSPORTER4); carbohydrate transmembrane transporter/sugar:hydrogen symporter	2.21806	154.576	340.464
AT5G47560	transport.unspecified cations	Symbols:ATTDT,ATSDAT, TDT | TDT (TONOPLAST DICARBOXYLATE TRANSPORTER); malate transmembrane transporter/sodium:dicarboxylate symporter	2.63777	545.361	1436.13
AT3G62270	transport.unspecifiedAnions	anion exchange family protein	0.3942	3079.42	1211
AT3G27170	transport.unspecifiedAnions	Symbols: CLC-B,ATCLC-B | CLC-B (CHLORIDE CHANNEL B);Anion channel/voltage-gated chloride channel	0.170117	709.644	121.804
