# Supplementary material for: Differential roles of glucosinolates and camalexin at different stages of Agrobacterium‐mediated transformation
Source: Mol Plant Pathol. 2018 Apr 23;19(8):1956–70. doi: 10.1111/mpp.12672 (PMC6638096; doi:10.1111/mpp.12672)
Supplement: Supplementary file 13 — Datasheet S2 Expression of the Arabidopsis Col‐0 genes involved in glucosinolate and camalexin biosynthesis, as well as glucosinolate hydrolysis. [file MPP-19-1956-s013.xlsx]

## Sheet: Summary
Gene expression changes in the pathways of glucosinolate and camalexin biosynthesis as well as glucosinolate hydrolysis in Arabidopsis Col-0. Fold changes (FC) and significance values (P-Value) of genes in seedlings and inflorescence stalk transformation systems are calculated from C58-infected versus mock-infected groups based on this paper and Lee et al.(2009), respectively. FC-values ≧ 2 or ≦ …

## Sheet: Indolic glucosinolate
		Seedling transformation								Inflorescence stalk inoculation
		Shoot 2 hpi		Root 2 hpi		Shoot 24 hpi		Root 24 hpi		3 hpi		6 dpi		Crown gall
Gene	AGI-Code	FC	P-Value	FC	P- Value	FC	P- Value	FC	P-Value	FC	P- Value	FC	P- Value	FC	P- Value
Indolic glucosinolate biosynthesis
MYB34	AT4G24520	1.00755	0.969364	0.94778	0.323221	1.0548	0.58803	1.25493	0.153789	1.01797	0.904039	0.968427	0.66788	1.06817	0.584977
MYB51	AT1G18570	1.6732	0.454964	0.859582	0.0385149	1.79472	0.416069	2.03864	0.0675851	0.938481	0.804639	0.890917	0.0225977	0.767869	0.290656
MYB122	AT1G74080	N.D.	N.D.	N.D.	N.D.	N.D.	N.D.	1.47134	0.0814436	0.949284	0.328004	1.32288	0.00642562	1.71409	0.0198497
CYP79B2	AT4G39950	1.1778	0.779863	1.22129	0.0907535	4.23364	0.214398	1.42201	0.0241081	0.435147	0.00328941	3.75438	0.000143966	2.33246	0.0275887
CYP79B3	AT2G22330	1.09294	0.917795	1.15589	0.511537	1.38252	0.59755	1.69054	0.0046965	0.734874	0.00632867	1.35114	0.00337717	0.425449	0.00389289
SUR2	AT4G31500	1.0785	0.644986	1.29273	0.0339537	1.89212	0.340317	1.13359	0.00270909	0.765981	0.311202	1.14779	0.234473	0.251103	0.000497509
SUR1	AT2G20610	0.967034	0.944233	1.2444	0.0343107	0.990175	0.989414	0.687257	0.00236415	0.853417	0.336272	0.831889	0.0213509	0.458406	0.00178465
UGT74B1	AT1G24100	0.884497	0.204679	1.46982	0.0117046	1.02235	0.973477	0.854923	0.121419	0.77599	0.0541131	0.99434	0.956214	0.382176	0.00263043
AtSOT16	AT1G74100	0.912839	0.915203	1.49107	0.0603699	1.82701	0.308391	0.906823	0.495991	0.738357	0.0906258	1.03636	0.725074	0.5586	0.0217229
Indolic glucosinolate modification
CYP81F1	AT4G37430	N.D.	N.D.	0.931467	0.79185	N.D.	N.D.	0.227729	0.106254	0.997446	0.989602	0.961075	0.330258	0.113277	0.00106207
CYP81F2	AT5G57220	2.22936	0.298502	2.31982	0.00202723	4.7595	0.101851	9.66485	0.0179029	1.55561	0.0121307	1.23244	0.0853496	1.65793	0.0922564
CYP81F3	AT4G37400	N.D.	N.D.	1.68349	0.117375	N.D.	N.D.	1.13165	0.512125	1.04529	0.345272	1.01858	0.797042	0.516816	0.00177864
CYP81F4	AT4G37410	1.39415	0.533023	1.23634	0.093311	1.74145	0.11465	1.46682	0.0151804	0.888407	0.0513018	1.2379	0.0595869	11.7095	0.000234424
IGMT1	AT1G21100	N.D.	N.D.	1.17695	0.765453	N.D.	N.D.	2.45261	0.0055849	0.996239	0.942574	1.00866	0.876116	1.48574	0.582356
IGMT2	AT1G21120	N.D.	N.D.	2.71523	0.255618	16.4718	0.0312671	5.69933	0.000944313	1.10853	0.164193	1.15253	0.00701308	1.05953	0.756407

## Sheet: Aliphatic glucosinolate
		Seedling transformation								Inflorescence stalk inoculation
		Shoot 2 hpi		Root 2 hpi		Shoot 24 hpi		Root 24 hpi		3 hpi		6 dpi		Crown gall
Gene	AGI-Code	FC	P-Value	FC	P- Value	FC	P- Value	FC	P-Value	FC	P- Value	FC	P- Value	FC	P- Value
Aliphatic glucosinolate biosynthesis
MYB28	AT5G61420	0.684687	0.56993	0.657491	0.0784675	0.296791	0.0173639	0.170384	0.00599585	0.785182	0.156266	1.01752	0.896413	0.296031	0.000914866
MYB29	AT5G07690	0.783743	0.759958	N.D.	N.D.	0.149596	0.000750904	N.D.	N.D.	0.806522	0.196041	0.637947	0.00177577	0.510545	0.0301436
MYB76	AT5G07700	N.D.	N.D.	N.D.	N.D.	N.D.	N.D.	N.D.	N.D.	0.865993	0.0674783	0.766901	0.0017747	0.896399	0.248463
BCAT4	AT3G19710	0.979192	0.97268	1.03945	0.744037	0.264126	0.0088776	0.1146	0.00307042	0.890369	0.680644	0.404214	0.000217062	0.0202647	0.000116223
MAM1	AT5G23010	1.02324	0.964435	1.06277	0.692166	0.321647	0.00870178	0.189476	0.000518965	0.726955	0.211828	0.391298	0.000133672	0.0769068	5.50473e-05
MAM3	AT5G23020	0.940634	0.798425	1.06971	0.000135948	0.359651	0.0237625	0.215699	0.00142337	0.977168	0.568761	0.992952	0.864024	0.78211	0.145395
CYP79F1 / CYP79F2	AT1G16410 / AT1G16400	0.775673	0.153759	1.12308	0.88988	0.1711	0.00192838	0.102408	0.00273556	0.929054	0.752943	0.804161	0.591141	0.574377	0.00444545
CYP83A1	AT4G13770	0.948584	0.939038	1.05811	0.455203	0.275375	0.0458226	0.0822557	2.15317e-05	0.887338	0.427065	0.499931	0.000933781	0.0234104	8.73083e-05
SUR1	AT2G20610	0.967034	0.944233	1.2444	0.0343107	0.990175	0.989414	0.687257	0.00236415	0.853417	0.336272	0.831889	0.0213509	0.458406	0.00178465
UGT74B1	AT1G24100	0.884497	0.204679	1.46982	0.0117046	1.02235	0.973477	0.854923	0.121419	0.77599	0.0541131	0.99434	0.956214	0.382176	0.00263043
UGTB74C1	AT2G31790	0.962959	0.911299	1.13517	0.387147	0.504157	0.0302804	0.151194	0.00354976	0.802572	0.153639	0.701757	0.00186627	0.217125	0.00177717
AtSOT17	AT1G18590	0.880221	0.485915	1.30541	0.0438067	0.943799	0.958096	0.498107	0.012273	0.685447	0.0409601	0.769527	0.0218607	0.249661	0.00262119
AtSOT18	AT1G74090	0.795844	0.0938338	0.950218	0.724615	0.326992	0.0707768	0.271001	0.000222609	0.850806	0.35743	0.62302	0.00165216	0.281126	0.00178166
Aliphatic glucosinolate modification
At-GS-OX1	AT1G65860	1.0599	0.895008	N.D.	N.D.	0.472739	0.11465	N.D.	N.D.	0.841235	0.396618	0.577083	0.000983803	0.266382	0.0129792
At-GS-OX2	AT1G62540	N.D.	N.D.	N.D.	N.D.	N.D.	N.D.	1.90601	0.0864743	0.942117	0.137227	0.994072	0.899329	0.923592	0.493699
At-GS-OX3	AT1G62560	1.00421	0.993597	1.21818	0.512902	0.236799	0.227465	0.382313	0.0986114	0.779555	0.13874	0.617504	0.00299236	0.231251	0.00616571
At-GS-OX4	AT1G62570	0.700956	0.642168	1.18077	0.202096	1.29158	0.306838	1.90691	0.00424337	0.920925	0.613573	0.658527	4.03775e-05	1.23209	0.374925
At-GS-OX5	AT1G12140	0.982236	0.900719	1.24864	0.145485	0.947702	0.690745	1.01696	0.200113	0.856478	0.0459944	1.0256	0.553601	0.709169	0.00311514

## Sheet: Glucosinolate hydrolysis
		Seedling transformation								Inflorescence stalk inoculation
		Shoot 2 hpi		Root 2 hpi		Shoot 24 hpi		Root 24 hpi		3 hpi		6 dpi		Crown gall
Gene	AGI-Code	FC	P-Value	FC	P- Value	FC	P- Value	FC	P-Value	FC	P- Value	FC	P- Value	FC	P- Value
Glucosinolate hydrolysis
TGG1/TGG2	AT5G26000 /AT5G25980	0.904947	0.492489	N.D.	N.D.	0.878294	0.268975	N.D.	N.D.	1.32803	0.1324	0.583508	0.149071	0.154472	0.00279485
TGG3	AT5G48375	N.D.	N.D.	N.D.	N.D.	N.D.	N.D.	N.D.	N.D.	N.D.	N.D.	N.D.	N.D.	N.D.	N.D.
TGG4/TGG5	AT1G47600 /AT1G51470	1.07329	0.809997	0.84916	0.121202	N.D.	N.D.	0.603505	0.0212367	1.03411	0.590515	0.996947	0.954432	1.10502	0.24367
PEN2	AT2G44490	1.44825	0.0607456	0.674938	0.203226	1.46082	0.0325634	1.2878	0.0513763	1.67695	0.00981608	1.02822	0.685047	0.583902	0.00295765

## Sheet: Camalexin
		Seedling transformation								Inflorescence stalk inoculation
		Shoot 2 hpi		Root 2 hpi		Shoot 24 hpi		Root 24 hpi		3 hpi		6 dpi		Crown gall
Gene	AGI-Code	FC	P-Value	FC	P- Value	FC	P- Value	FC	P-Value	FC	P- Value	FC	P- Value	FC	P- Value
Camalexin biosynthesis
CYP71A12	AT2G30750	N.D.	N.D.	N.D.	N.D.	54.6292	0.0093893	11.1178	0.000944313	0.995847	0.961541	1.5994	0.00151993	2.59214	0.00557614
CYP71A13	AT2G30770	N.D.	N.D.	N.D.	N.D.	10.3311	0.0506273	31.7707	0.00433478	1.05337	0.340171	6.16195	2.51398e-05	13.6083	4.53972e-05
PAD3	AT3G26830	0.842726	0.480008	0.818015	0.527398	8.80175	0.0748852	1.94225	0.0195049	1.32734	0.111033	2.67125	0.000832369	10.4893	6.03818e-05
